# Supplementary material for: Integrated proteomic and transcriptomic landscape of human placenta in small for gestational age infants
Source: iScience. 2024 Nov 19;27(12):111423. doi: 10.1016/j.isci.2024.111423 (PMC11648249; doi:10.1016/j.isci.2024.111423)
Supplement: Table S4. Sample quality data for the transcriptome [file mmc2.xlsx]

## Sheet: Table S4
Table S4 Sample quality data for the transcriptome
Q20, Q30: percentage of bases with base mass fraction greater than 20, 30 in the overall bases
GC: the sum of bases G and C as a percentage of the total number of bases.
Sample	Raw reads	Clean reads	Clean bases	Q20(%)	Q30(%)	GC(%)
AGA-1	41578602	41147134	5.7G	97.61	93.27	49.23
AGA-2	116228568	115064070	15.75G	97.5	92.99	48.83
AGA-3	48055702	47553112	6.58G	97.49	93	48.32
AGA-4	43745726	43288458	6.01G	97.85	93.78	51.39
AGA-5	43795466	43363394	6.01G	97.76	93.59	49.18
AGA-6	57715146	57145932	7.93G	97.93	93.92	51.55
AGA-7	43902588	43564722	6.03G	97.85	93.75	49.35
AGA-8	45521072	45155752	6.25G	97.51	92.97	49.24
AGA-9	47207862	46781976	6.48G	97.77	93.57	49.51
AGA-10	68323046	67685836	9.35G	97.61	93.23	49.53
AGA-11	47377298	46877018	6.51G	97.55	93.06	49.39
AGA-12	60360000	59815664	8.3G	97.6	93.18	49.07
AGA-13	44336384	43889546	6.1G	97.65	93.35	49.56
AGA-14	57645432	57061448	7.87G	97.46	92.91	48.81
AGA-15	68676824	68086966	9.42G	97.75	93.54	49.08
AGA-16	74626620	73957294	10.15G	97.63	93.23	48.95
AGA-17	48602090	48175974	6.7G	97.73	93.47	49.34
AGA-18	52614842	52092558	7.21G	97.81	93.72	49.04
AGA-19	48559288	48031204	6.66G	97.58	93.21	49.13
AGA-20	52687720	52165970	7.23G	97.57	93.2	48.43
AGA-21	49647232	49282810	6.83G	97.78	93.58	49.6
AGA-22	40342552	40002734	5.54G	97.65	93.38	49.07
AGA-23	50349176	49944066	6.92G	97.6	93.09	50.27
AGA-24	59808590	59052564	8.21G	97.4	92.78	49.65
AGA-25	49322676	48679114	6.76G	97.6	93.26	49.36
AGA-26	45102026	44595748	6.18G	97.72	93.51	49.43
AGA-27	48427386	47862810	6.61G	97.92	94.01	48.88
AGA-28	48759074	48187320	6.68G	97.69	93.52	49.17
AGA-29	53117614	52623686	7.28G	97.85	93.73	49.17
AGA-30	39980868	39488152	5.47G	97.7	93.48	48.83
AGA-31	45706056	45193406	6.27G	97.57	93.14	48.78
SGA-1	43582746	43154886	5.99G	97.66	93.39	49.55
SGA-2	87026390	86193590	11.86G	97.49	92.96	48.76
SGA-3	104250578	103195764	14.17G	97.43	92.82	48.96
SGA-4	42704564	42193206	5.83G	97.32	92.69	48.23
SGA-5	54389510	53929026	7.44G	97.71	93.44	48.79
SGA-6	98122828	97120604	13.28G	97.47	92.94	48.82
SGA-7	44743196	44385670	6.16G	97.65	93.32	49.74
SGA-8	41758738	41372156	5.75G	97.62	93.24	49.44
SGA-9	46727362	46380298	6.44G	97.79	93.64	49.6
SGA-10	44471442	44161892	6.13G	97.81	93.65	49.19
SGA-11	57123938	56733442	7.86G	97.87	93.82	49.43
SGA-12	53763956	53030560	7.35G	97.71	93.43	49.54
SGA-13	57962114	57466060	7.96G	97.92	93.95	49.34
SGA-14	44888488	44490416	6.17G	97.64	93.35	47.77
SGA-15	90892928	90073362	12.38G	97.56	93.12	48.79
SGA-16	48119134	47544522	6.58G	96.42	90.64	49.88
SGA-17	54032282	53686698	7.44G	97.66	93.19	49.34
SGA-18	59030820	58616660	8.12G	97.87	93.85	49.52
SGA-19	53455684	53052716	7.35G	97.83	93.73	48.86
SGA-20	49703432	49317362	6.84G	97.8	93.63	49.52
SGA-21	47289088	46906686	6.5G	97.62	93.25	49.23
SGA-22	56921184	56387174	7.8G	97.34	92.61	49.32
SGA-23	43869290	43589082	6.03G	97.84	93.7	50.02
SGA-24	40880488	40446080	5.62G	96.67	91.19	49.93
SGA-25	45708092	45101762	6.26G	96.53	90.91	49.53
SGA-26	50213918	49745822	6.87G	96.87	91.61	49.83
SGA-27	41501432	41014338	5.69G	96.47	90.78	50.04
SGA-28	43153810	42588578	5.91G	96.31	90.48	50.59
SGA-29	44791522	44430462	6.16G	97.98	94.02	49.19
SGA-30	61179730	60764832	8.4G	97.81	93.59	49.21
SGA-31	62024810	61568360	8.51G	97.7	93.45	49.43
