# Supplementary material for: Integrated proteomic and transcriptomic landscape of human placenta in small for gestational age infants
Source: iScience. 2024 Nov 19;27(12):111423. doi: 10.1016/j.isci.2024.111423 (PMC11648249; doi:10.1016/j.isci.2024.111423)
Supplement: Table S5. Quality control data for the proteome [file mmc3.xlsx]

## Sheet: Sheet1
Table S5 Quality control data for the proteome
Sample	Protein quantity before filtering	Protein quantity after filtering	Criteria
AGA-1	2094	995	FDR≤0.01
AGA-2	2103	843	FDR≤0.01
AGA-3	2051	867	FDR≤0.01
AGA-4	1898	770	FDR≤0.01
AGA-5	1889	930	FDR≤0.01
AGA-6	2026	926	FDR≤0.01
SGA-1	1963	907	FDR≤0.01
SGA-2	1995	806	FDR≤0.01
SGA-3	1863	990	FDR≤0.01
SGA-4	1875	867	FDR≤0.01
SGA-5	1820	857	FDR≤0.01
SGA-6	2067	841	FDR≤0.01
