# Supplementary material for: Integrated proteomic and transcriptomic landscape of human placenta in small for gestational age infants
Source: iScience. 2024 Nov 19;27(12):111423. doi: 10.1016/j.isci.2024.111423 (PMC11648249; doi:10.1016/j.isci.2024.111423)
Supplement: Table S6. Disease-associated gene lists present in different gene sets [file mmc4.xlsx]

## Sheet: Table S5
Table S6 Disease-associated gene lists present in different gene sets
Group	Gene Symbol	Description	Category	Uniprot ID	Related diseases
Not	ACADVL	Acyl-CoA Dehydrogenase Very Long Chain	Protein Coding	P49748	GH Deficiency
Not	SDHA	Succinate Dehydrogenase Complex Flavoprotein Subunit A	Protein Coding	P31040	GH Deficiency
Not	HADHA	Hydroxyacyl-CoA Dehydrogenase Trifunctional Multienzyme Complex Subunit Alpha	Protein Coding	P40939	GH Deficiency
only in protein	GAA	Alpha Glucosidase	Protein Coding	P10253	GH Deficiency
Not	SLC2A1	Solute Carrier Family 2 Member 1	Protein Coding	P11166	GH Deficiency
Not	SERPINC1	Serpin Family C Member 1	Protein Coding	P01008	GH Deficiency
Not	HADHB	Hydroxyacyl-CoA Dehydrogenase Trifunctional Multienzyme Complex Subunit Beta	Protein Coding	P55084	GH Deficiency
Not	HSD17B4	Hydroxysteroid 17-Beta Dehydrogenase 4	Protein Coding	P51659	GH Deficiency
Not	PC	Pyruvate Carboxylase	Protein Coding	P11498	GH Deficiency
Not	CPT1A	Carnitine Palmitoyltransferase 1A	Protein Coding	P50416	GH Deficiency
only in protein	GBE1	1,4-Alpha-Glucan Branching Enzyme 1	Protein Coding	Q04446	GH Deficiency
Not	DLD	Dihydrolipoamide Dehydrogenase	Protein Coding	P09622	GH Deficiency
Contrary	SERPINA1	Serpin Family A Member 1	Protein Coding	P01009	GH Deficiency
Not	ETFDH	Electron Transfer Flavoprotein Dehydrogenase	Protein Coding	Q16134	GH Deficiency
Not	POR	Cytochrome P450 Oxidoreductase	Protein Coding	P16435	GH Deficiency
Not	PHGDH	Phosphoglycerate Dehydrogenase	Protein Coding	O43175	GH Deficiency
Not	PRKDC	Protein Kinase, DNA-Activated, Catalytic Subunit	Protein Coding	P78527	GH Deficiency
Not	SLC25A13	Solute Carrier Family 25 Member 13	Protein Coding	Q9UJS0	GH Deficiency
only in protein	SERPINE1	Serpin Family E Member 1	Protein Coding	P05121	GH Deficiency
only in protein	STAT1	Signal Transducer And Activator Of Transcription 1	Protein Coding	P42224	GH Deficiency
Not	ETFA	Electron Transfer Flavoprotein Subunit Alpha	Protein Coding	P13804	GH Deficiency
Consistent	LPL	Lipoprotein Lipase	Protein Coding	P06858	GH Deficiency
only in mRNA	C3	Complement C3	Protein Coding	P01024	GH Deficiency
only in protein	LRPPRC	Leucine Rich Pentatricopeptide Repeat Containing	Protein Coding	P42704	GH Deficiency
Not	MT-ATP6	Mitochondrially Encoded ATP Synthase Membrane Subunit 6	Protein Coding	P00846	GH Deficiency
only in protein	ACAT1	Acetyl-CoA Acetyltransferase 1	Protein Coding	P24752	GH Deficiency
only in protein	AHCY	Adenosylhomocysteinase	Protein Coding	P23526	GH Deficiency
only in protein	F13A1	Coagulation Factor XIII A Chain	Protein Coding	P00488	GH Deficiency
Not	CP	Ceruloplasmin	Protein Coding	P00450	GH Deficiency
Not	CD36	CD36 Molecule	Protein Coding	P16671	GH Deficiency
Not	APOA1	Apolipoprotein A1	Protein Coding	P02647	GH Deficiency
Not	MT-CO2	Mitochondrially Encoded Cytochrome C Oxidase II	Protein Coding	P00403	GH Deficiency
Not	LAMA2	Laminin Subunit Alpha 2	Protein Coding	P24043	GH Deficiency
Not	CYP19A1	Cytochrome P450 Family 19 Subfamily A Member 1	Protein Coding	P11511	GH Deficiency
Not	MT-ND1	Mitochondrially Encoded NADH:Ubiquinone Oxidoreductase Core Subunit 1	Protein Coding	P03886	GH Deficiency
Not	CFH	Complement Factor H	Protein Coding	P08603	GH Deficiency
Not	SDHB	Succinate Dehydrogenase Complex Iron Sulfur Subunit B	Protein Coding	P21912	GH Deficiency
only in protein	MT-ND4	Mitochondrially Encoded NADH:Ubiquinone Oxidoreductase Core Subunit 4	Protein Coding	P03905	GH Deficiency
Not	DLAT	Dihydrolipoamide S-Acetyltransferase	Protein Coding	P10515	GH Deficiency
Not	GPI	Glucose-6-Phosphate Isomerase	Protein Coding	P06744	GH Deficiency
only in protein	TPI1	Triosephosphate Isomerase 1	Protein Coding	P60174	GH Deficiency
Not	AIFM1	Apoptosis Inducing Factor Mitochondria Associated 1	Protein Coding	O95831	GH Deficiency
only in protein	STAT5B	Signal Transducer And Activator Of Transcription 5B	Protein Coding	P51692	GH Deficiency
Not	NNT	Nicotinamide Nucleotide Transhydrogenase	Protein Coding	Q13423	GH Deficiency
Not	PGK1	Phosphoglycerate Kinase 1	Protein Coding	P00558	GH Deficiency
Not	CYP11A1	Cytochrome P450 Family 11 Subfamily A Member 1	Protein Coding	P05108	GH Deficiency
Not	OGDH	Oxoglutarate Dehydrogenase	Protein Coding	Q02218	GH Deficiency
Not	ATP5F1A	ATP Synthase F1 Subunit Alpha	Protein Coding	P25705	GH Deficiency
Not	CYB5R3	Cytochrome B5 Reductase 3	Protein Coding	P00387	GH Deficiency
Not	VWF	Von Willebrand Factor	Protein Coding	P04275	GH Deficiency
Not	STXBP2	Syntaxin Binding Protein 2	Protein Coding	Q15833	GH Deficiency
Consistent	HBB	Hemoglobin Subunit Beta	Protein Coding	P68871	GH Deficiency
Not	MT-ATP8	Mitochondrially Encoded ATP Synthase Membrane Subunit 8	Protein Coding	P03928	GH Deficiency
Not	COX5A	Cytochrome C Oxidase Subunit 5A	Protein Coding	P20674	GH Deficiency
Not	GNAS	GNAS Complex Locus	Protein Coding	P84996	GH Deficiency
Not	ALDOA	Aldolase, Fructose-Bisphosphate A	Protein Coding	P04075	GH Deficiency
Not	HK1	Hexokinase 1	Protein Coding	P19367	GH Deficiency
Not	NDUFB10	NADH:Ubiquinone Oxidoreductase Subunit B10	Protein Coding	O96000	GH Deficiency
Not	CYB5A	Cytochrome B5 Type A	Protein Coding	P00167	GH Deficiency
only in protein	LDHA	Lactate Dehydrogenase A	Protein Coding	P00338	GH Deficiency
Not	TUFM	Tu Translation Elongation Factor, Mitochondrial	Protein Coding	P49411	GH Deficiency
Not	COX4I1	Cytochrome C Oxidase Subunit 4I1	Protein Coding	P13073	GH Deficiency
only in mRNA	MPO	Myeloperoxidase	Protein Coding	P05164	GH Deficiency
Not	TF	Transferrin	Protein Coding	P02787	GH Deficiency
Not	NDUFA13	NADH:Ubiquinone Oxidoreductase Subunit A13	Protein Coding	Q9P0J0	GH Deficiency
Not	APOE	Apolipoprotein E	Protein Coding	P02649	GH Deficiency
Not	FGA	Fibrinogen Alpha Chain	Protein Coding	P02671	GH Deficiency
only in protein	IARS2	Isoleucyl-TRNA Synthetase 2, Mitochondrial	Protein Coding	Q9NSE4	GH Deficiency
Not	STAT3	Signal Transducer And Activator Of Transcription 3	Protein Coding	P40763	GH Deficiency
only in mRNA	NDUFB9	NADH:Ubiquinone Oxidoreductase Subunit B9	Protein Coding	Q9Y6M9	GH Deficiency
only in protein	CYC1	Cytochrome C1	Protein Coding	P08574	GH Deficiency
Not	PNPLA6	Patatin Like Phospholipase Domain Containing 6	Protein Coding	Q8IY17	GH Deficiency
only in mRNA	LDHB	Lactate Dehydrogenase B	Protein Coding	P07195	GH Deficiency
Not	TTR	Transthyretin	Protein Coding	P02766	GH Deficiency
only in mRNA	FGG	Fibrinogen Gamma Chain	Protein Coding	P02679	GH Deficiency
Not	STS	Steroid Sulfatase	Protein Coding	P08842	GH Deficiency
Not	C9	Complement C9	Protein Coding	P02748	GH Deficiency
only in mRNA	TFRC	Transferrin Receptor	Protein Coding	P02786	GH Deficiency
Not	APOB	Apolipoprotein B	Protein Coding	P04114	GH Deficiency
only in mRNA	FGB	Fibrinogen Beta Chain	Protein Coding	P02675	GH Deficiency
only in protein	PCCB	Propionyl-CoA Carboxylase Subunit Beta	Protein Coding	P05166	GH Deficiency
only in mRNA	FTL	Ferritin Light Chain	Protein Coding	P02792	GH Deficiency
Not	CSH2	Chorionic Somatomammotropin Hormone 2	Protein Coding	P0DML3	GH Deficiency
Not	AGL	Amylo-Alpha-1, 6-Glucosidase, 4-Alpha-Glucanotransferase	Protein Coding	P35573	GH Deficiency
only in mRNA	CYBB	Cytochrome B-245 Beta Chain	Protein Coding	P04839	GH Deficiency
Not	NDUFA9	NADH:Ubiquinone Oxidoreductase Subunit A9	Protein Coding	Q16795	GH Deficiency
Not	NDUFA8	NADH:Ubiquinone Oxidoreductase Subunit A8	Protein Coding	P51970	GH Deficiency
only in mRNA	APOC3	Apolipoprotein C3	Protein Coding	P02656	GH Deficiency
only in protein	SLC5A6	Solute Carrier Family 5 Member 6	Protein Coding	Q9Y289	GH Deficiency
Not	HSD17B10	Hydroxysteroid 17-Beta Dehydrogenase 10	Protein Coding	Q99714	GH Deficiency
only in mRNA	HBA1	Hemoglobin Subunit Alpha 1	Protein Coding	P69905	GH Deficiency
Not	LONP1	Lon Peptidase 1, Mitochondrial	Protein Coding	P36776	GH Deficiency
only in protein	PI4KA	Phosphatidylinositol 4-Kinase Alpha	Protein Coding	P42356	GH Deficiency
only in protein	B2M	Beta-2-Microglobulin	Protein Coding	P61769	GH Deficiency
Contrary	HP	Haptoglobin	Protein Coding	P00738	GH Deficiency
Consistent	HBA2	Hemoglobin Subunit Alpha 2	Protein Coding	P69905	GH Deficiency
Not	TKT	Transketolase	Protein Coding	P29401	GH Deficiency
Not	STAT5A	Signal Transducer And Activator Of Transcription 5A	Protein Coding	P42229	GH Deficiency
only in mRNA	SPTA1	Spectrin Alpha, Erythrocytic 1	Protein Coding	P02549	GH Deficiency
Consistent	HEXB	Hexosaminidase Subunit Beta	Protein Coding	P07686	GH Deficiency
Not	EGFR	Epidermal Growth Factor Receptor	Protein Coding	P00533	GH Deficiency
only in protein	GFPT1	Glutamine--Fructose-6-Phosphate Transaminase 1	Protein Coding	Q06210	GH Deficiency
Not	SLC25A3	Solute Carrier Family 25 Member 3	Protein Coding	Q00325	GH Deficiency
only in mRNA	SLC4A1	Solute Carrier Family 4 Member 1 (Diego Blood Group)	Protein Coding	P02730	GH Deficiency
only in protein	COL1A1	Collagen Type I Alpha 1 Chain	Protein Coding	P02452	GH Deficiency
Not	AP3B1	Adaptor Related Protein Complex 3 Subunit Beta 1	Protein Coding	O00203	GH Deficiency
Not	ATP5PO	ATP Synthase Peripheral Stalk Subunit OSCP	Protein Coding	P48047	GH Deficiency
Not	GGH	Gamma-Glutamyl Hydrolase	Protein Coding	Q92820	GH Deficiency
Not	COMT	Catechol-O-Methyltransferase	Protein Coding	P21964	GH Deficiency
Not	MAOA	Monoamine Oxidase A	Protein Coding	P21397	GH Deficiency
only in protein	CAT	Catalase	Protein Coding	P04040	GH Deficiency
Not	SCARB2	Scavenger Receptor Class B Member 2	Protein Coding	Q14108	GH Deficiency
Not	CD46	CD46 Molecule	Protein Coding	P15529	GH Deficiency
Not	THBD	Thrombomodulin	Protein Coding	P07204	GH Deficiency
Not	MTOR	Mechanistic Target Of Rapamycin Kinase	Protein Coding	P42345	GH Deficiency
Not	LAMP2	Lysosomal Associated Membrane Protein 2	Protein Coding	P13473	GH Deficiency
Not	DBT	Dihydrolipoamide Branched Chain Transacylase E2	Protein Coding	P11182	GH Deficiency
Not	HSD11B2	Hydroxysteroid 11-Beta Dehydrogenase 2	Protein Coding	P80365	GH Deficiency
Not	NOS3	Nitric Oxide Synthase 3	Protein Coding	P29474	GH Deficiency
Not	CTNNB1	Catenin Beta 1	Protein Coding	P35222	GH Deficiency
only in protein	TARDBP	TAR DNA Binding Protein	Protein Coding	Q13148	GH Deficiency
Not	LMNA	Lamin A/C	Protein Coding	P02545	GH Deficiency
Not	ICAM1	Intercellular Adhesion Molecule 1	Protein Coding	P05362	GH Deficiency
Not	HLA-A	Major Histocompatibility Complex, Class I, A	Protein Coding	P04439	GH Deficiency
Not	COPB1	COPI Coat Complex Subunit Beta 1	Protein Coding	P53618	GH Deficiency
Not	MPV17	Mitochondrial Inner Membrane Protein MPV17	Protein Coding	P39210	GH Deficiency
only in protein	RPL11	Ribosomal Protein L11	Protein Coding	P62913	GH Deficiency
Not	NT5E	5'-Nucleotidase Ecto	Protein Coding	P21589	GH Deficiency
Not	TGM2	Transglutaminase 2	Protein Coding	P21980	GH Deficiency
only in mRNA	HLA-B	Major Histocompatibility Complex, Class I, B	Protein Coding	P01889	GH Deficiency
only in protein	PLOD1	Procollagen-Lysine,2-Oxoglutarate 5-Dioxygenase 1	Protein Coding	Q02809	GH Deficiency
Not	CTSD	Cathepsin D	Protein Coding	P07339	GH Deficiency
Not	MSN	Moesin	Protein Coding	P26038	GH Deficiency
Not	DSP	Desmoplakin	Protein Coding	P15924	GH Deficiency
Not	COL6A2	Collagen Type VI Alpha 2 Chain	Protein Coding	P12110	GH Deficiency
Not	MRE11	MRE11 Homolog, Double Strand Break Repair Nuclease	Protein Coding	P49959	GH Deficiency
Not	SLC40A1	Solute Carrier Family 40 Member 1	Protein Coding	Q9NP59	GH Deficiency
Not	MOGS	Mannosyl-Oligosaccharide Glucosidase	Protein Coding	Q13724	GH Deficiency
Not	CALR	Calreticulin	Protein Coding	P27797	GH Deficiency
only in mRNA	GYPA	Glycophorin A (MNS Blood Group)	Protein Coding	P02724	GH Deficiency
Not	PPOX	Protoporphyrinogen Oxidase	Protein Coding	P50336	GH Deficiency
Not	RPS26	Ribosomal Protein S26	Protein Coding	P62854	GH Deficiency
only in protein	FN1	Fibronectin 1	Protein Coding	P02751	GH Deficiency
Not	HNRNPU	Heterogeneous Nuclear Ribonucleoprotein U	Protein Coding	Q00839	GH Deficiency
Not	SDHC	Succinate Dehydrogenase Complex Subunit C	Protein Coding	Q99643	GH Deficiency
Not	TPP1	Tripeptidyl Peptidase 1	Protein Coding	O14773	GH Deficiency
only in protein	PLOD3	Procollagen-Lysine,2-Oxoglutarate 5-Dioxygenase 3	Protein Coding	O60568	GH Deficiency
only in protein	RHCE	Rh Blood Group CcEe Antigens	Protein Coding	P18577	GH Deficiency
Not	TUBA1A	Tubulin Alpha 1a	Protein Coding	Q71U36	GH Deficiency
Not	CS	Citrate Synthase	Protein Coding	O75390	GH Deficiency
Not	FLNA	Filamin A	Protein Coding	P21333	GH Deficiency
Not	ALPP	Alkaline Phosphatase, Placental	Protein Coding	P05187	GH Deficiency
only in protein	MGP	Matrix Gla Protein	Protein Coding	P08493	GH Deficiency
Not	GAPDH	Glyceraldehyde-3-Phosphate Dehydrogenase	Protein Coding	P04406	GH Deficiency
only in protein	OPA1	OPA1 Mitochondrial Dynamin Like GTPase	Protein Coding	O60313	GH Deficiency
Not	RALGAPB	Ral GTPase Activating Protein Non-Catalytic Subunit Beta	Protein Coding	Q86X10	GH Deficiency
Consistent	RPS19	Ribosomal Protein S19	Protein Coding	P39019	GH Deficiency
Not	MPDU1	Mannose-P-Dolichol Utilization Defect 1	Protein Coding	O75352	GH Deficiency
Contrary	FLNC	Filamin C	Protein Coding	Q14315	GH Deficiency
only in protein	FBN1	Fibrillin 1	Protein Coding	P35555	GH Deficiency
only in protein	ACO2	Aconitase 2	Protein Coding	Q99798	GH Deficiency
Not	DDOST	Dolichyl-Diphosphooligosaccharide--Protein Glycosyltransferase Non-Catalytic Subunit	Protein Coding	P39656	GH Deficiency
Not	MYO5B	Myosin VB	Protein Coding	Q9ULV0	GH Deficiency
only in protein	DNM1L	Dynamin 1 Like	Protein Coding	O00429	GH Deficiency
Not	PARP1	Poly(ADP-Ribose) Polymerase 1	Protein Coding	P09874	GH Deficiency
Not	ABCD3	ATP Binding Cassette Subfamily D Member 3	Protein Coding	P28288	GH Deficiency
Not	DPM1	Dolichyl-Phosphate Mannosyltransferase Subunit 1, Catalytic	Protein Coding	O60762	GH Deficiency
Not	CDH1	Cadherin 1	Protein Coding	P12830	GH Deficiency
only in protein	TTN	Titin	Protein Coding	Q8WZ42	GH Deficiency
Not	RHOA	Ras Homolog Family Member A	Protein Coding	P61586	GH Deficiency
Not	HNRNPH2	Heterogeneous Nuclear Ribonucleoprotein H2	Protein Coding	P55795	GH Deficiency
Not	HSPG2	Heparan Sulfate Proteoglycan 2	Protein Coding	P98160	GH Deficiency
Not	SCARB1	Scavenger Receptor Class B Member 1	Protein Coding	Q8WTV0	GH Deficiency
Not	ATP2B1	ATPase Plasma Membrane Ca2+ Transporting 1	Protein Coding	P20020	GH Deficiency
only in protein	BCL2	BCL2 Apoptosis Regulator	Protein Coding	P10415	GH Deficiency
only in protein	TUSC3	Tumor Suppressor Candidate 3	Protein Coding	Q13454	GH Deficiency
Not	PKM	Pyruvate Kinase M1/2	Protein Coding	P14618	GH Deficiency
only in protein	SOD2	Superoxide Dismutase 2	Protein Coding	P04179	GH Deficiency
Not	HSPD1	Heat Shock Protein Family D (Hsp60) Member 1	Protein Coding	P10809	GH Deficiency
Not	CD34	CD34 Molecule	Protein Coding	P28906	GH Deficiency
Not	PTPN1	Protein Tyrosine Phosphatase Non-Receptor Type 1	Protein Coding	P18031	GH Deficiency
only in protein	CD63	CD63 Molecule	Protein Coding	P08962	GH Deficiency
Not	TBK1	TANK Binding Kinase 1	Protein Coding	Q9UHD2	GH Deficiency
only in protein	EIF2S3	Eukaryotic Translation Initiation Factor 2 Subunit Gamma	Protein Coding	P41091	GH Deficiency
Not	LMNB2	Lamin B2	Protein Coding	Q03252	GH Deficiency
only in protein	HMGB1	High Mobility Group Box 1	Protein Coding	P09429	GH Deficiency
Not	DPP4	Dipeptidyl Peptidase 4	Protein Coding	P27487	GH Deficiency
only in mRNA	EPB41	Erythrocyte Membrane Protein Band 4.1	Protein Coding	P11171	GH Deficiency
Not	ITGAV	Integrin Subunit Alpha V	Protein Coding	P06756	GH Deficiency
Not	ENPP1	Ectonucleotide Pyrophosphatase/Phosphodiesterase 1	Protein Coding	P22413	GH Deficiency
Not	PLEC	Plectin	Protein Coding	Q15149	GH Deficiency
only in mRNA	ANK1	Ankyrin 1	Protein Coding	P16157	GH Deficiency
only in protein	SNRPN	Small Nuclear Ribonucleoprotein Polypeptide N	Protein Coding	P63162	GH Deficiency
Not	TBX2	T-Box Transcription Factor 2	Protein Coding	Q13207	GH Deficiency
only in protein	LAMB2	Laminin Subunit Beta 2	Protein Coding	P55268	GH Deficiency
Not	CAV1	Caveolin 1	Protein Coding	Q03135	GH Deficiency
only in protein	CTSG	Cathepsin G	Protein Coding	P08311	GH Deficiency
Not	LAMB1	Laminin Subunit Beta 1	Protein Coding	P07942	GH Deficiency
only in protein	SMC1A	Structural Maintenance Of Chromosomes 1A	Protein Coding	Q14683	GH Deficiency
Not	ANXA5	Annexin A5	Protein Coding	P08758	GH Deficiency
Not	HCFC1	Host Cell Factor C1	Protein Coding	P51610	GH Deficiency
Not	UQCRC1	Ubiquinol-Cytochrome C Reductase Core Protein 1	Protein Coding	P31930	GH Deficiency
only in mRNA	MAOB	Monoamine Oxidase B	Protein Coding	P27338	GH Deficiency
only in protein	GOSR2	Golgi SNAP Receptor Complex Member 2	Protein Coding	O14653	GH Deficiency
Not	DKC1	Dyskerin Pseudouridine Synthase 1	Protein Coding	O60832	GH Deficiency
Not	GLUD1	Glutamate Dehydrogenase 1	Protein Coding	P00367	GH Deficiency
Not	RPL13	Ribosomal Protein L13	Protein Coding	P26373	GH Deficiency
Not	ITGB4	Integrin Subunit Beta 4	Protein Coding	P16144	GH Deficiency
Not	ADAR	Adenosine Deaminase RNA Specific	Protein Coding	P55265	GH Deficiency
Not	HSD3B1	Hydroxy-Delta-5-Steroid Dehydrogenase, 3 Beta- And Steroid Delta-Isomerase 1	Protein Coding	P14060	GH Deficiency
Not	SEC23B	SEC23 Homolog B, COPII Coat Complex Component	Protein Coding	Q15437	GH Deficiency
Not	COL6A1	Collagen Type VI Alpha 1 Chain	Protein Coding	P12109	GH Deficiency
Not	CD44	CD44 Molecule (Indian Blood Group)	Protein Coding	P16070	GH Deficiency
Not	TLN1	Talin 1	Protein Coding	Q9Y490	GH Deficiency
Not	XRCC6	X-Ray Repair Cross Complementing 6	Protein Coding	P12956	GH Deficiency
Not	VCP	Valosin Containing Protein	Protein Coding	P55072	GH Deficiency
only in protein	RAC1	Rac Family Small GTPase 1	Protein Coding	P63000	GH Deficiency
Not	ANO6	Anoctamin 6	Protein Coding	Q4KMQ2	GH Deficiency
only in protein	PSMA7	Proteasome 20S Subunit Alpha 7	Protein Coding	O14818	GH Deficiency
Not	A2M	Alpha-2-Macroglobulin	Protein Coding	P01023	GH Deficiency
Not	TFAP2A	Transcription Factor AP-2 Alpha	Protein Coding	P05549	GH Deficiency
Not	FDX1	Ferredoxin 1	Protein Coding	P10109	GH Deficiency
Not	LYN	LYN Proto-Oncogene, Src Family Tyrosine Kinase	Protein Coding	P07948	GH Deficiency
only in protein	WDR1	WD Repeat Domain 1	Protein Coding	O75083	GH Deficiency
Not	PDGFRB	Platelet Derived Growth Factor Receptor Beta	Protein Coding	P09619	GH Deficiency
Not	NPM1	Nucleophosmin 1	Protein Coding	P06748	GH Deficiency
Not	PRDX1	Peroxiredoxin 1	Protein Coding	Q06830	GH Deficiency
Not	BCAP31	B Cell Receptor Associated Protein 31	Protein Coding	P51572	GH Deficiency
Not	HSP90AA1	Heat Shock Protein 90 Alpha Family Class A Member 1	Protein Coding	P07900	GH Deficiency
Not	LAMP1	Lysosomal Associated Membrane Protein 1	Protein Coding	P11279	GH Deficiency
only in protein	SLC26A2	Solute Carrier Family 26 Member 2	Protein Coding	P50443	GH Deficiency
Not	CD47	CD47 Molecule	Protein Coding	Q08722	GH Deficiency
Not	UTRN	Utrophin	Protein Coding	P46939	GH Deficiency
only in protein	HNRNPA1	Heterogeneous Nuclear Ribonucleoprotein A1	Protein Coding	P09651	GH Deficiency
only in protein	CD14	CD14 Molecule	Protein Coding	P08571	GH Deficiency
only in mRNA	NAMPT	Nicotinamide Phosphoribosyltransferase	Protein Coding	P43490	GH Deficiency
Not	HSPA5	Heat Shock Protein Family A (Hsp70) Member 5	Protein Coding	P11021	GH Deficiency
Not	VTN	Vitronectin	Protein Coding	P04004	GH Deficiency
Not	XRCC5	X-Ray Repair Cross Complementing 5	Protein Coding	P13010	GH Deficiency
Not	TXN	Thioredoxin	Protein Coding	P10599	GH Deficiency
Not	MME	Membrane Metalloendopeptidase	Protein Coding	P08473	GH Deficiency
Not	ITGB1	Integrin Subunit Beta 1	Protein Coding	P05556	GH Deficiency
only in protein	FHL2	Four And A Half LIM Domains 2	Protein Coding	Q14192	GH Deficiency
Not	EFTUD2	Elongation Factor Tu GTP Binding Domain Containing 2	Protein Coding	Q15029	GH Deficiency
Not	EMD	Emerin	Protein Coding	P50402	GH Deficiency
Not	TIMM50	Translocase Of Inner Mitochondrial Membrane 50	Protein Coding	Q3ZCQ8	GH Deficiency
only in protein	RAB18	RAB18, Member RAS Oncogene Family	Protein Coding	Q9NP72	GH Deficiency
Not	FCGR2B	Fc Gamma Receptor IIb	Protein Coding	P31994	GH Deficiency
Not	USP9X	Ubiquitin Specific Peptidase 9 X-Linked	Protein Coding	Q93008	GH Deficiency
Consistent	HBD	Hemoglobin Subunit Delta	Protein Coding	P02042	GH Deficiency
Not	GNAI2	G Protein Subunit Alpha I2	Protein Coding	P04899	GH Deficiency
Not	PRCP	Prolylcarboxypeptidase	Protein Coding	P42785	GH Deficiency
Not	GSTP1	Glutathione S-Transferase Pi 1	Protein Coding	P09211	GH Deficiency
only in protein	KRT19	Keratin 19	Protein Coding	P08727	GH Deficiency
Not	IMMT	Inner Membrane Mitochondrial Protein	Protein Coding	Q16891	GH Deficiency
only in protein	GDF15	Growth Differentiation Factor 15	Protein Coding	Q99988	GH Deficiency
Not	FLNB	Filamin B	Protein Coding	O75369	GH Deficiency
Not	EPHX1	Epoxide Hydrolase 1	Protein Coding	P07099	GH Deficiency
only in mRNA	ANPEP	Alanyl Aminopeptidase, Membrane	Protein Coding	P15144	GH Deficiency
Not	SLC25A11	Solute Carrier Family 25 Member 11	Protein Coding	Q02978	GH Deficiency
Not	CLU	Clusterin	Protein Coding	P10909	GH Deficiency
Contrary	AGT	Angiotensinogen	Protein Coding	P01019	GH Deficiency
Not	DCN	Decorin	Protein Coding	P07585	GH Deficiency
only in mRNA	HBG1	Hemoglobin Subunit Gamma 1	Protein Coding	P69891	GH Deficiency
Not	TJP1	Tight Junction Protein 1	Protein Coding	Q07157	GH Deficiency
Not	KRT18	Keratin 18	Protein Coding	P05783	GH Deficiency
only in protein	ACTA2	Actin Alpha 2, Smooth Muscle	Protein Coding	P62736	GH Deficiency
Not	PPIA	Peptidylprolyl Isomerase A	Protein Coding	P62937	GH Deficiency
Not	RPL5	Ribosomal Protein L5	Protein Coding	P46777	GH Deficiency
Not	WFS1	Wolframin ER Transmembrane Glycoprotein	Protein Coding	O76024	GH Deficiency
Not	LAMA1	Laminin Subunit Alpha 1	Protein Coding	P25391	GH Deficiency
only in protein	AKR1B1	Aldo-Keto Reductase Family 1 Member B	Protein Coding	P15121	GH Deficiency
only in protein	COL1A2	Collagen Type I Alpha 2 Chain	Protein Coding	P08123	GH Deficiency
Not	EZR	Ezrin	Protein Coding	P15311	GH Deficiency
only in protein	UGDH	UDP-Glucose 6-Dehydrogenase	Protein Coding	O60701	GH Deficiency
Not	P4HB	Prolyl 4-Hydroxylase Subunit Beta	Protein Coding	P07237	GH Deficiency
Not	PCBP1	Poly(RC) Binding Protein 1	Protein Coding	Q15365	GH Deficiency
Not	MDH2	Malate Dehydrogenase 2	Protein Coding	P40926	GH Deficiency
Not	RAB7A	RAB7A, Member RAS Oncogene Family	Protein Coding	P51149	GH Deficiency
Not	HSPA9	Heat Shock Protein Family A (Hsp70) Member 9	Protein Coding	P38646	GH Deficiency
Not	PURA	Purine Rich Element Binding Protein A	Protein Coding	Q00577	GH Deficiency
only in protein	ZMPSTE24	Zinc Metallopeptidase STE24	Protein Coding	O75844	GH Deficiency
Not	PECAM1	Platelet And Endothelial Cell Adhesion Molecule 1	Protein Coding	P16284	GH Deficiency
Consistent	S100A9	S100 Calcium Binding Protein A9	Protein Coding	P06702	GH Deficiency
Not	NDUFS5	NADH:Ubiquinone Oxidoreductase Subunit S5	Protein Coding	O43920	GH Deficiency
Not	UBE2L3	Ubiquitin Conjugating Enzyme E2 L3	Protein Coding	P68036	GH Deficiency
Not	RANBP2	RAN Binding Protein 2	Protein Coding	P49792	GH Deficiency
Not	GNAQ	G Protein Subunit Alpha Q	Protein Coding	P50148	GH Deficiency
Not	FERMT2	FERM Domain Containing Kindlin 2	Protein Coding	Q96AC1	GH Deficiency
Not	ITGB6	Integrin Subunit Beta 6	Protein Coding	P18564	GH Deficiency
only in mRNA	RPS20	Ribosomal Protein S20	Protein Coding	P60866	GH Deficiency
Not	ANXA2	Annexin A2	Protein Coding	P07355	GH Deficiency
Not	DDB1	Damage Specific DNA Binding Protein 1	Protein Coding	Q16531	GH Deficiency
Not	CTNNA1	Catenin Alpha 1	Protein Coding	P35221	GH Deficiency
Not	ACTB	Actin Beta	Protein Coding	P60709	GH Deficiency
only in protein	CLDN4	Claudin 4	Protein Coding	O14493	GH Deficiency
only in mRNA	BANF1	BAF Nuclear Assembly Factor 1	Protein Coding	O75531	GH Deficiency
only in protein	FLT1	Fms Related Receptor Tyrosine Kinase 1	Protein Coding	P17948	GH Deficiency
Not	RPS10	Ribosomal Protein S10	Protein Coding	P46783	GH Deficiency
Not	CSNK2A1	Casein Kinase 2 Alpha 1	Protein Coding	P68400	GH Deficiency
Not	HSPA8	Heat Shock Protein Family A (Hsp70) Member 8	Protein Coding	P11142	GH Deficiency
only in mRNA	TSPO	Translocator Protein	Protein Coding	B1AH88	GH Deficiency
Not	PSMC3	Proteasome 26S Subunit, ATPase 3	Protein Coding	P17980	GH Deficiency
only in protein	SSBP1	Single Stranded DNA Binding Protein 1	Protein Coding	Q04837	GH Deficiency
Not	PPP1CB	Protein Phosphatase 1 Catalytic Subunit Beta	Protein Coding	P62140	GH Deficiency
Not	COX6A1	Cytochrome C Oxidase Subunit 6A1	Protein Coding	P12074	GH Deficiency
only in protein	APEX1	Apurinic/Apyrimidinic Endodeoxyribonuclease 1	Protein Coding	P27695	GH Deficiency
only in protein	PFKL	Phosphofructokinase, Liver Type	Protein Coding	P17858	GH Deficiency
Not	PRDX5	Peroxiredoxin 5	Protein Coding	P30044	GH Deficiency
Not	SRSF2	Serine And Arginine Rich Splicing Factor 2	Protein Coding	Q01130	GH Deficiency
only in protein	COL4A1	Collagen Type IV Alpha 1 Chain	Protein Coding	P02462	GH Deficiency
Not	PAPPA	Pappalysin 1	Protein Coding	Q13219	GH Deficiency
Not	ERP44	Endoplasmic Reticulum Protein 44	Protein Coding	Q9BS26	GH Deficiency
Not	TOR1AIP1	Torsin 1A Interacting Protein 1	Protein Coding	Q5JTV8	GH Deficiency
Not	DES	Desmin	Protein Coding	P17661	GH Deficiency
Consistent	RPL21	Ribosomal Protein L21	Protein Coding	P46778	GH Deficiency
Not	RPL10	Ribosomal Protein L10	Protein Coding	P27635	GH Deficiency
only in mRNA	ATP1A1	ATPase Na+/K+ Transporting Subunit Alpha 1	Protein Coding	P05023	GH Deficiency
Not	BSG	Basigin (Ok Blood Group)	Protein Coding	P35613	GH Deficiency
only in protein	GPC3	Glypican 3	Protein Coding	P51654	GH Deficiency
Not	VIM	Vimentin	Protein Coding	P08670	GH Deficiency
Not	BST2	Bone Marrow Stromal Cell Antigen 2	Protein Coding	Q10589	GH Deficiency
Not	HDAC1	Histone Deacetylase 1	Protein Coding	Q13547	GH Deficiency
Not	AP2B1	Adaptor Related Protein Complex 2 Subunit Beta 1	Protein Coding	P63010	GH Deficiency
only in protein	FTH1	Ferritin Heavy Chain 1	Protein Coding	P02794	GH Deficiency
Not	JUP	Junction Plakoglobin	Protein Coding	P14923	GH Deficiency
only in protein	PROCR	Protein C Receptor	Protein Coding	Q9UNN8	GH Deficiency
Not	SEC24C	SEC24 Homolog C, COPII Coat Complex Component	Protein Coding	P53992	GH Deficiency
Not	PPIB	Peptidylprolyl Isomerase B	Protein Coding	P23284	GH Deficiency
only in mRNA	CAMP	Cathelicidin Antimicrobial Peptide	Protein Coding	P49913	GH Deficiency
only in mRNA	RPS6	Ribosomal Protein S6	Protein Coding	P62753	GH Deficiency
Not	SPTAN1	Spectrin Alpha, Non-Erythrocytic 1	Protein Coding	Q13813	GH Deficiency
only in protein	CORO1C	Coronin 1C	Protein Coding	Q9ULV4	GH Deficiency
Not	LRP1	LDL Receptor Related Protein 1	Protein Coding	Q07954	GH Deficiency
Not	HNRNPAB	Heterogeneous Nuclear Ribonucleoprotein A/B	Protein Coding	Q99729	GH Deficiency
Not	EIF5A	Eukaryotic Translation Initiation Factor 5A	Protein Coding	P63241	GH Deficiency
only in protein	TMPO	Thymopoietin	Protein Coding	P42166	GH Deficiency
only in protein	RPS14	Ribosomal Protein S14	Protein Coding	P62263	GH Deficiency
only in protein	HNRNPA2B1	Heterogeneous Nuclear Ribonucleoprotein A2/B1	Protein Coding	P22626	GH Deficiency
Not	XPO1	Exportin 1	Protein Coding	O14980	GH Deficiency
only in protein	IMPDH2	Inosine Monophosphate Dehydrogenase 2	Protein Coding	P12268	GH Deficiency
only in mRNA	S100A8	S100 Calcium Binding Protein A8	Protein Coding	P05109	GH Deficiency
only in mRNA	LMNB1	Lamin B1	Protein Coding	P20700	GH Deficiency
only in protein	NDUFA5	NADH:Ubiquinone Oxidoreductase Subunit A5	Protein Coding	Q16718	GH Deficiency
Not	VDAC1	Voltage Dependent Anion Channel 1	Protein Coding	P21796	GH Deficiency
Not	PSMD3	Proteasome 26S Subunit, Non-ATPase 3	Protein Coding	O43242	GH Deficiency
only in protein	PRKACA	Protein Kinase CAMP-Activated Catalytic Subunit Alpha	Protein Coding	P17612	GH Deficiency
only in protein	CPSF6	Cleavage And Polyadenylation Specific Factor 6	Protein Coding	Q16630	GH Deficiency
only in mRNA	ACTC1	Actin Alpha Cardiac Muscle 1	Protein Coding	P68032	GH Deficiency
Not	SEL1L	SEL1L Adaptor Subunit Of SYVN1 Ubiquitin Ligase	Protein Coding	Q9UBV2	GH Deficiency
Not	CNOT1	CCR4-NOT Transcription Complex Subunit 1	Protein Coding	A5YKK6	GH Deficiency
Not	GCN1	GCN1 Activator Of EIF2AK4	Protein Coding	Q92616	GH Deficiency
Not	MAN2A1	Mannosidase Alpha Class 2A Member 1	Protein Coding	Q16706	GH Deficiency
only in protein	SLC1A3	Solute Carrier Family 1 Member 3	Protein Coding	P43003	GH Deficiency
only in protein	TOMM40	Translocase Of Outer Mitochondrial Membrane 40	Protein Coding	O96008	GH Deficiency
Not	PDIA3	Protein Disulfide Isomerase Family A Member 3	Protein Coding	P30101	GH Deficiency
Not	SPTBN1	Spectrin Beta, Non-Erythrocytic 1	Protein Coding	Q01082	GH Deficiency
only in protein	COX6C	Cytochrome C Oxidase Subunit 6C	Protein Coding	P09669	GH Deficiency
only in protein	SRP54	Signal Recognition Particle 54	Protein Coding	P61011	GH Deficiency
Not	SYNE2	Spectrin Repeat Containing Nuclear Envelope Protein 2	Protein Coding	Q8WXH0	GH Deficiency
Not	USP7	Ubiquitin Specific Peptidase 7	Protein Coding	Q93009	GH Deficiency
Not	COX7C	Cytochrome C Oxidase Subunit 7C	Protein Coding	P15954	GH Deficiency
Not	SFXN1	Sideroflexin 1	Protein Coding	Q9H9B4	GH Deficiency
Not	SYNCRIP	Synaptotagmin Binding Cytoplasmic RNA Interacting Protein	Protein Coding	O60506	GH Deficiency
Not	RPL26	Ribosomal Protein L26	Protein Coding	P61254	GH Deficiency
Not	GNB1	G Protein Subunit Beta 1	Protein Coding	P62873	GH Deficiency
Not	RPS16	Ribosomal Protein S16	Protein Coding	P62249	GH Deficiency
only in protein	ERVW-1	Endogenous Retrovirus Group W Member 1, Envelope	Protein Coding	Q9UQF0	GH Deficiency
only in protein	LSS	Lanosterol Synthase	Protein Coding	P48449	GH Deficiency
only in protein	RPL18	Ribosomal Protein L18	Protein Coding	Q07020	GH Deficiency
only in protein	RPSA	Ribosomal Protein SA	Protein Coding	P08865	GH Deficiency
only in mRNA	TIMP3	TIMP Metallopeptidase Inhibitor 3	Protein Coding	P35625	GH Deficiency
only in mRNA	RPS7	Ribosomal Protein S7	Protein Coding	P62081	GH Deficiency
only in protein	RPS24	Ribosomal Protein S24	Protein Coding	P62847	GH Deficiency
Not	COPA	COPI Coat Complex Subunit Alpha	Protein Coding	P53621	GH Deficiency
Not	PXN	Paxillin	Protein Coding	P49023	GH Deficiency
only in protein	RPL35A	Ribosomal Protein L35a	Protein Coding	P18077	GH Deficiency
Not	FBLN5	Fibulin 5	Protein Coding	Q9UBX5	GH Deficiency
Not	RPL15	Ribosomal Protein L15	Protein Coding	P61313	GH Deficiency
Not	NUP62	Nucleoporin 62	Protein Coding	P37198	GH Deficiency
Not	ATAD3A	ATPase Family AAA Domain Containing 3A	Protein Coding	Q9NVI7	GH Deficiency
only in mRNA	RPL35	Ribosomal Protein L35	Protein Coding	P42766	GH Deficiency
Not	ARF1	ADP Ribosylation Factor 1	Protein Coding	P84077	GH Deficiency
Not	ENTPD1	Ectonucleoside Triphosphate Diphosphohydrolase 1	Protein Coding	P49961	GH Deficiency
Not	TUBA4A	Tubulin Alpha 4a	Protein Coding	P68366	GH Deficiency
Not	ITGA6	Integrin Subunit Alpha 6	Protein Coding	P23229	GH Deficiency
Not	PSMD12	Proteasome 26S Subunit, Non-ATPase 12	Protein Coding	O00232	GH Deficiency
Not	HSP90B1	Heat Shock Protein 90 Beta Family Member 1	Protein Coding	P14625	GH Deficiency
Not	FUS	FUS RNA Binding Protein	Protein Coding	P35637	GH Deficiency
Not	PSMA6	Proteasome 20S Subunit Alpha 6	Protein Coding	P60900	GH Deficiency
Not	VPS35	VPS35 Retromer Complex Component	Protein Coding	Q96QK1	GH Deficiency
Not	AOC3	Amine Oxidase Copper Containing 3	Protein Coding	Q16853	GH Deficiency
only in protein	RRAS2	RAS Related 2	Protein Coding	P62070	GH Deficiency
Not	RPS15A	Ribosomal Protein S15a	Protein Coding	P62244	GH Deficiency
Not	UBC	Ubiquitin C	Protein Coding	P0CG48	GH Deficiency
Not	WASHC5	WASH Complex Subunit 5	Protein Coding	Q12768	GH Deficiency
Not	LGALS3	Galectin 3	Protein Coding	P17931	GH Deficiency
Not	RPL22	Ribosomal Protein L22	Protein Coding	P35268	GH Deficiency
Not	RPL31	Ribosomal Protein L31	Protein Coding	P62899	GH Deficiency
Not	DDX3X	DEAD-Box Helicase 3 X-Linked	Protein Coding	O00571	GH Deficiency
Consistent	BLVRB	Biliverdin Reductase B	Protein Coding	P30043	GH Deficiency
Not	RPL27	Ribosomal Protein L27	Protein Coding	P61353	GH Deficiency
only in protein	AGFG1	ArfGAP With FG Repeats 1	Protein Coding	P52594	GH Deficiency
only in protein	PDIA4	Protein Disulfide Isomerase Family A Member 4	Protein Coding	P13667	GH Deficiency
only in protein	COL5A3	Collagen Type V Alpha 3 Chain	Protein Coding	P25940	GH Deficiency
Not	NUP107	Nucleoporin 107	Protein Coding	P57740	GH Deficiency
only in protein	RPS3	Ribosomal Protein S3	Protein Coding	P23396	GH Deficiency
Not	RPS2	Ribosomal Protein S2	Protein Coding	P15880	GH Deficiency
Not	DYNC1H1	Dynein Cytoplasmic 1 Heavy Chain 1	Protein Coding	Q14204	GH Deficiency
Not	RAB5A	RAB5A, Member RAS Oncogene Family	Protein Coding	P20339	GH Deficiency
only in mRNA	SAMHD1	SAM And HD Domain Containing Deoxynucleoside Triphosphate Triphosphohydrolase 1	Protein Coding	Q9Y3Z3	GH Deficiency
Not	FASN	Fatty Acid Synthase	Protein Coding	P49327	GH Deficiency
Not	SRSF1	Serine And Arginine Rich Splicing Factor 1	Protein Coding	Q07955	GH Deficiency
Not	ACTN1	Actinin Alpha 1	Protein Coding	P12814	GH Deficiency
Not	RAN	RAN, Member RAS Oncogene Family	Protein Coding	P62826	GH Deficiency
only in protein	ADH5	Alcohol Dehydrogenase 5 (Class III), Chi Polypeptide	Protein Coding	P11766	GH Deficiency
Not	RPL23	Ribosomal Protein L23	Protein Coding	P62829	GH Deficiency
Not	LNPEP	Leucyl And Cystinyl Aminopeptidase	Protein Coding	Q9UIQ6	GH Deficiency
Not	RPS17	Ribosomal Protein S17	Protein Coding	P08708	GH Deficiency
only in protein	SF3B4	Splicing Factor 3b Subunit 4	Protein Coding	Q15427	GH Deficiency
only in mRNA	THY1	Thy-1 Cell Surface Antigen	Protein Coding	P04216	GH Deficiency
Not	RALA	RAS Like Proto-Oncogene A	Protein Coding	P11233	GH Deficiency
Not	STT3A	STT3 Oligosaccharyltransferase Complex Catalytic Subunit A	Protein Coding	P46977	GH Deficiency
Not	RPL4	Ribosomal Protein L4	Protein Coding	P36578	GH Deficiency
Not	TRIM28	Tripartite Motif Containing 28	Protein Coding	Q13263	GH Deficiency
Not	SON	SON DNA And RNA Binding Protein	Protein Coding	P18583	GH Deficiency
Not	ACTR2	Actin Related Protein 2	Protein Coding	P61160	GH Deficiency
only in protein	KHDRBS1	KH RNA Binding Domain Containing, Signal Transduction Associated 1	Protein Coding	Q07666	GH Deficiency
Not	CAPN1	Calpain 1	Protein Coding	P07384	GH Deficiency
Not	APCS	Amyloid P Component, Serum	Protein Coding	P02743	GH Deficiency
Consistent	RPS11	Ribosomal Protein S11	Protein Coding	P62280	GH Deficiency
only in protein	EWSR1	EWS RNA Binding Protein 1	Protein Coding	Q01844	GH Deficiency
Not	RPS3A	Ribosomal Protein S3A	Protein Coding	P61247	GH Deficiency
Not	RAB8A	RAB8A, Member RAS Oncogene Family	Protein Coding	P61006	GH Deficiency
only in protein	CTTN	Cortactin	Protein Coding	Q14247	GH Deficiency
Not	FARSA	Phenylalanyl-TRNA Synthetase Subunit Alpha	Protein Coding	Q9Y285	GH Deficiency
Not	RPS8	Ribosomal Protein S8	Protein Coding	P62241	GH Deficiency
only in mRNA	RPL13A	Ribosomal Protein L13a	Protein Coding	P40429	GH Deficiency
Not	RPL9	Ribosomal Protein L9	Protein Coding	P32969	GH Deficiency
Not	HSPB1	Heat Shock Protein Family B (Small) Member 1	Protein Coding	P04792	GH Deficiency
only in protein	RPL8	Ribosomal Protein L8	Protein Coding	P62917	GH Deficiency
Consistent	RPS13	Ribosomal Protein S13	Protein Coding	P62277	GH Deficiency
only in mRNA	RPL14	Ribosomal Protein L14	Protein Coding	P50914	GH Deficiency
only in protein	RPS5	Ribosomal Protein S5	Protein Coding	P46782	GH Deficiency
only in protein	RPS4X	Ribosomal Protein S4 X-Linked	Protein Coding	P62701	GH Deficiency
Not	CHCHD3	Coiled-Coil-Helix-Coiled-Coil-Helix Domain Containing 3	Protein Coding	Q9NX63	GH Deficiency
Not	RPL28	Ribosomal Protein L28	Protein Coding	P46779	GH Deficiency
Not	RPL27A	Ribosomal Protein L27a	Protein Coding	P46776	GH Deficiency
Not	RPL3	Ribosomal Protein L3	Protein Coding	P39023	GH Deficiency
Not	RPL23A	Ribosomal Protein L23a	Protein Coding	P62750	GH Deficiency
Not	RPL19	Ribosomal Protein L19	Protein Coding	P84098	GH Deficiency
Not	YWHAB	Tyrosine 3-Monooxygenase/Tryptophan 5-Monooxygenase Activation Protein Beta	Protein Coding	P31946	GH Deficiency
Not	RPL12	Ribosomal Protein L12	Protein Coding	P30050	GH Deficiency
only in protein	TOP2B	DNA Topoisomerase II Beta	Protein Coding	Q02880	GH Deficiency
Not	PPP2R1A	Protein Phosphatase 2 Scaffold Subunit Aalpha	Protein Coding	P30153	GH Deficiency
Not	GNA13	G Protein Subunit Alpha 13	Protein Coding	Q14344	GH Deficiency
Not	CFL1	Cofilin 1	Protein Coding	P23528	GH Deficiency
only in protein	NONO	Non-POU Domain Containing Octamer Binding	Protein Coding	Q15233	GH Deficiency
Not	ATP2A2	ATPase Sarcoplasmic/Endoplasmic Reticulum Ca2+ Transporting 2	Protein Coding	P16615	GH Deficiency
Not	MYH9	Myosin Heavy Chain 9	Protein Coding	P35579	GH Deficiency
Not	NT5C2	5'-Nucleotidase, Cytosolic II	Protein Coding	P49902	GH Deficiency
Not	AGO2	Argonaute RISC Catalytic Component 2	Protein Coding	Q9UKV8	GH Deficiency
Not	ATP6V1E1	ATPase H+ Transporting V1 Subunit E1	Protein Coding	P36543	GH Deficiency
Not	NUP133	Nucleoporin 133	Protein Coding	Q8WUM0	GH Deficiency
Not	ELAVL1	ELAV Like RNA Binding Protein 1	Protein Coding	Q15717	GH Deficiency
only in protein	LAMA5	Laminin Subunit Alpha 5	Protein Coding	O15230	GH Deficiency
Not	RRAS	RAS Related	Protein Coding	P10301	GH Deficiency
Not	ATP6V1A	ATPase H+ Transporting V1 Subunit A	Protein Coding	P38606	GH Deficiency
Not	SNRPE	Small Nuclear Ribonucleoprotein Polypeptide E	Protein Coding	P62304	GH Deficiency
only in protein	FBN2	Fibrillin 2	Protein Coding	P35556	GH Deficiency
Not	SLC22A11	Solute Carrier Family 22 Member 11	Protein Coding	Q9NSA0	GH Deficiency
Consistent	RPS27	Ribosomal Protein S27	Protein Coding	P42677	GH Deficiency
Not	RPS12	Ribosomal Protein S12	Protein Coding	P25398	GH Deficiency
Not	RPL17	Ribosomal Protein L17	Protein Coding	P18621	GH Deficiency
Not	TFG	Trafficking From ER To Golgi Regulator	Protein Coding	Q92734	GH Deficiency
only in protein	DIABLO	Diablo IAP-Binding Mitochondrial Protein	Protein Coding	Q9NR28	GH Deficiency
Not	ITGA5	Integrin Subunit Alpha 5	Protein Coding	P08648	GH Deficiency
Not	GNAI1	G Protein Subunit Alpha I1	Protein Coding	P63096	GH Deficiency
only in mRNA	RPS29	Ribosomal Protein S29	Protein Coding	P62273	GH Deficiency
only in protein	CBX3	Chromobox 3	Protein Coding	Q13185	GH Deficiency
Not	RPS23	Ribosomal Protein S23	Protein Coding	P62266	GH Deficiency
only in protein	VCL	Vinculin	Protein Coding	P18206	GH Deficiency
Not	ACLY	ATP Citrate Lyase	Protein Coding	P53396	GH Deficiency
Not	CHD4	Chromodomain Helicase DNA Binding Protein 4	Protein Coding	Q14839	GH Deficiency
only in protein	PML	PML Nuclear Body Scaffold	Protein Coding	P29590	GH Deficiency
Not	RPL38	Ribosomal Protein L38	Protein Coding	P63173	GH Deficiency
only in mRNA	APOC1	Apolipoprotein C1	Protein Coding	P02654	GH Deficiency
Not	RPL18A	Ribosomal Protein L18a	Protein Coding	Q02543	GH Deficiency
Not	TPM1	Tropomyosin 1	Protein Coding	P09493	GH Deficiency
Not	SCYL1	SCY1 Like Pseudokinase 1	Protein Coding	Q96KG9	GH Deficiency
Not	LGALS1	Galectin 1	Protein Coding	P09382	GH Deficiency
only in protein	RPL32	Ribosomal Protein L32	Protein Coding	P62910	GH Deficiency
only in protein	ADD1	Adducin 1	Protein Coding	P35611	GH Deficiency
only in protein	GOLGB1	Golgin B1	Protein Coding	Q14789	GH Deficiency
Not	EPB41L3	Erythrocyte Membrane Protein Band 4.1 Like 3	Protein Coding	Q9Y2J2	GH Deficiency
only in protein	WDR18	WD Repeat Domain 18	Protein Coding	Q9BV38	GH Deficiency
Not	LMOD1	Leiomodin 1	Protein Coding	P29536	GH Deficiency
Not	NUMA1	Nuclear Mitotic Apparatus Protein 1	Protein Coding	Q14980	GH Deficiency
Not	EIF4G1	Eukaryotic Translation Initiation Factor 4 Gamma 1	Protein Coding	Q04637	GH Deficiency
Not	LRRC59	Leucine Rich Repeat Containing 59	Protein Coding	Q96AG4	GH Deficiency
Consistent	AOC1	Amine Oxidase Copper Containing 1	Protein Coding	P19801	GH Deficiency
Not	DNAJB11	DnaJ Heat Shock Protein Family (Hsp40) Member B11	Protein Coding	Q9UBS4	GH Deficiency
Not	EIF3A	Eukaryotic Translation Initiation Factor 3 Subunit A	Protein Coding	Q14152	GH Deficiency
only in protein	DIAPH1	Diaphanous Related Formin 1	Protein Coding	O60610	GH Deficiency
Not	APOOL	Apolipoprotein O Like	Protein Coding	Q6UXV4	GH Deficiency
Not	PPP2CA	Protein Phosphatase 2 Catalytic Subunit Alpha	Protein Coding	P67775	GH Deficiency
Not	GNA11	G Protein Subunit Alpha 11	Protein Coding	P29992	GH Deficiency
Not	ERLIN2	ER Lipid Raft Associated 2	Protein Coding	O94905	GH Deficiency
Not	SLC3A2	Solute Carrier Family 3 Member 2	Protein Coding	P08195	GH Deficiency
Not	NDRG1	N-Myc Downstream Regulated 1	Protein Coding	Q92597	GH Deficiency
Not	PCBP2	Poly(RC) Binding Protein 2	Protein Coding	Q15366	GH Deficiency
Not	GSN	Gelsolin	Protein Coding	P06396	GH Deficiency
Not	ACTG1	Actin Gamma 1	Protein Coding	P63261	GH Deficiency
Not	PRDX4	Peroxiredoxin 4	Protein Coding	Q13162	GH Deficiency
Not	RAB6A	RAB6A, Member RAS Oncogene Family	Protein Coding	P20340	GH Deficiency
Not	RALB	RAS Like Proto-Oncogene B	Protein Coding	P11234	GH Deficiency
Not	PAFAH1B2	Platelet Activating Factor Acetylhydrolase 1b Catalytic Subunit 2	Protein Coding	P68402	GH Deficiency
Not	SRP72	Signal Recognition Particle 72	Protein Coding	O76094	GH Deficiency
only in protein	POSTN	Periostin	Protein Coding	Q15063	GH Deficiency
Not	AKAP12	A-Kinase Anchoring Protein 12	Protein Coding	Q02952	GH Deficiency
Not	TUBA1B	Tubulin Alpha 1b	Protein Coding	P68363	GH Deficiency
Not	SNX9	Sorting Nexin 9	Protein Coding	Q9Y5X1	GH Deficiency
Not	ATP6V1B2	ATPase H+ Transporting V1 Subunit B2	Protein Coding	P21281	GH Deficiency
Not	STEAP4	STEAP4 Metalloreductase	Protein Coding	Q687X5	GH Deficiency
Not	NCLN	Nicalin	Protein Coding	Q969V3	GH Deficiency
Not	F11R	F11 Receptor	Protein Coding	Q9Y624	GH Deficiency
Not	HNRNPDL	Heterogeneous Nuclear Ribonucleoprotein D Like	Protein Coding	O14979	GH Deficiency
Not	GNB2	G Protein Subunit Beta 2	Protein Coding	P62879	GH Deficiency
only in protein	GPD2	Glycerol-3-Phosphate Dehydrogenase 2	Protein Coding	P43304	GH Deficiency
Not	PALLD	Palladin, Cytoskeletal Associated Protein	Protein Coding	Q8WX93	GH Deficiency
Not	RPLP0	Ribosomal Protein Lateral Stalk Subunit P0	Protein Coding	P05388	GH Deficiency
only in protein	COPB2	COPI Coat Complex Subunit Beta 2	Protein Coding	P35606	GH Deficiency
Not	RPL29	Ribosomal Protein L29	Protein Coding	P47914	GH Deficiency
only in mRNA	RPL6	Ribosomal Protein L6	Protein Coding	Q02878	GH Deficiency
only in protein	TAGLN	Transgelin	Protein Coding	Q01995	GH Deficiency
only in protein	ANXA1	Annexin A1	Protein Coding	P04083	GH Deficiency
Not	SEC13	SEC13 Homolog, Nuclear Pore And COPII Coat Complex Component	Protein Coding	P55735	GH Deficiency
Not	GLRX	Glutaredoxin	Protein Coding	P35754	GH Deficiency
only in mRNA	RPLP2	Ribosomal Protein Lateral Stalk Subunit P2	Protein Coding	P05387	GH Deficiency
Not	PSMC5	Proteasome 26S Subunit, ATPase 5	Protein Coding	P62195	GH Deficiency
only in protein	RPL10A	Ribosomal Protein L10a	Protein Coding	P62906	GH Deficiency
Not	ST13	ST13 Hsp70 Interacting Protein	Protein Coding	P50502	GH Deficiency
Not	IQGAP1	IQ Motif Containing GTPase Activating Protein 1	Protein Coding	P46940	GH Deficiency
Not	RAD23B	RAD23 Homolog B, Nucleotide Excision Repair Protein	Protein Coding	P54727	GH Deficiency
Not	ATP2B4	ATPase Plasma Membrane Ca2+ Transporting 4	Protein Coding	P23634	GH Deficiency
Not	RPL7	Ribosomal Protein L7	Protein Coding	P18124	GH Deficiency
only in protein	ALG5	ALG5 Dolichyl-Phosphate Beta-Glucosyltransferase	Protein Coding	Q9Y673	GH Deficiency
Not	PFN1	Profilin 1	Protein Coding	P07737	GH Deficiency
Not	DHX9	DExH-Box Helicase 9	Protein Coding	Q08211	GH Deficiency
only in protein	PSMC1	Proteasome 26S Subunit, ATPase 1	Protein Coding	P62191	GH Deficiency
only in protein	SFPQ	Splicing Factor Proline And Glutamine Rich	Protein Coding	P23246	GH Deficiency
Not	DSC2	Desmocollin 2	Protein Coding	Q02487	GH Deficiency
Not	YWHAQ	Tyrosine 3-Monooxygenase/Tryptophan 5-Monooxygenase Activation Protein Theta	Protein Coding	P27348	GH Deficiency
Not	YWHAZ	Tyrosine 3-Monooxygenase/Tryptophan 5-Monooxygenase Activation Protein Zeta	Protein Coding	P63104	GH Deficiency
Not	YWHAG	Tyrosine 3-Monooxygenase/Tryptophan 5-Monooxygenase Activation Protein Gamma	Protein Coding	P61981	GH Deficiency
Not	IDH3A	Isocitrate Dehydrogenase (NAD(+)) 3 Catalytic Subunit Alpha	Protein Coding	P50213	GH Deficiency
Not	RPL36	Ribosomal Protein L36	Protein Coding	Q9Y3U8	GH Deficiency
Not	PSMC6	Proteasome 26S Subunit, ATPase 6	Protein Coding	P62333	GH Deficiency
Not	NOP56	NOP56 Ribonucleoprotein	Protein Coding	O00567	GH Deficiency
Not	PRPF19	Pre-MRNA Processing Factor 19	Protein Coding	Q9UMS4	GH Deficiency
only in protein	GOLPH3	Golgi Phosphoprotein 3	Protein Coding	Q9H4A6	GH Deficiency
only in protein	EEA1	Early Endosome Antigen 1	Protein Coding	Q15075	GH Deficiency
Not	VSIR	V-Set Immunoregulatory Receptor	Protein Coding	Q9H7M9	GH Deficiency
only in protein	MRC1	Mannose Receptor C-Type 1	Protein Coding	P22897	GH Deficiency
Not	CYP20A1	Cytochrome P450 Family 20 Subfamily A Member 1	Protein Coding	Q6UW02	GH Deficiency
only in protein	PDLIM1	PDZ And LIM Domain 1	Protein Coding	O00151	GH Deficiency
Not	EEF1A1	Eukaryotic Translation Elongation Factor 1 Alpha 1	Protein Coding	P68104	GH Deficiency
Not	NUP188	Nucleoporin 188	Protein Coding	Q5SRE5	GH Deficiency
Not	FAU	FAU Ubiquitin Like And Ribosomal Protein S30 Fusion	Protein Coding	P62861	GH Deficiency
only in mRNA	RPL24	Ribosomal Protein L24	Protein Coding	P83731	GH Deficiency
only in protein	PSMD2	Proteasome 26S Subunit Ubiquitin Receptor, Non-ATPase 2	Protein Coding	Q13200	GH Deficiency
only in protein	NUP85	Nucleoporin 85	Protein Coding	Q9BW27	GH Deficiency
Not	PRKCSH	Protein Kinase C Substrate 80K-H	Protein Coding	P14314	GH Deficiency
only in protein	SF3B2	Splicing Factor 3b Subunit 2	Protein Coding	Q13435	GH Deficiency
Not	NCL	Nucleolin	Protein Coding	P19338	GH Deficiency
Not	CCT5	Chaperonin Containing TCP1 Subunit 5	Protein Coding	P48643	GH Deficiency
Not	DEK	DEK Proto-Oncogene	Protein Coding	P35659	GH Deficiency
Not	EIF4A3	Eukaryotic Translation Initiation Factor 4A3	Protein Coding	P38919	GH Deficiency
only in mRNA	RPLP1	Ribosomal Protein Lateral Stalk Subunit P1	Protein Coding	P05386	GH Deficiency
Not	CTNND1	Catenin Delta 1	Protein Coding	O60716	GH Deficiency
Not	RPL34	Ribosomal Protein L34	Protein Coding	P49207	GH Deficiency
only in protein	RANGAP1	Ran GTPase Activating Protein 1	Protein Coding	P46060	GH Deficiency
Not	HSD17B12	Hydroxysteroid 17-Beta Dehydrogenase 12	Protein Coding	Q53GQ0	GH Deficiency
only in protein	RPL30	Ribosomal Protein L30	Protein Coding	P62888	GH Deficiency
Not	ADGRG1	Adhesion G Protein-Coupled Receptor G1	Protein Coding	Q9Y653	GH Deficiency
Not	SEC23A	SEC23 Homolog A, COPII Coat Complex Component	Protein Coding	Q15436	GH Deficiency
Not	SERPINH1	Serpin Family H Member 1	Protein Coding	P50454	GH Deficiency
Not	PSMD11	Proteasome 26S Subunit, Non-ATPase 11	Protein Coding	O00231	GH Deficiency
Not	GANAB	Glucosidase II Alpha Subunit	Protein Coding	Q14697	GH Deficiency
Not	RPL37A	Ribosomal Protein L37a	Protein Coding	P61513	GH Deficiency
Not	RPS15	Ribosomal Protein S15	Protein Coding	P62841	GH Deficiency
Not	TECR	Trans-2,3-Enoyl-CoA Reductase	Protein Coding	Q9NZ01	GH Deficiency
Not	VAMP8	Vesicle Associated Membrane Protein 8	Protein Coding	Q9BV40	GH Deficiency
only in protein	HPGD	15-Hydroxyprostaglandin Dehydrogenase	Protein Coding	P15428	GH Deficiency
Not	FLOT2	Flotillin 2	Protein Coding	Q14254	GH Deficiency
Not	SSB	Small RNA Binding Exonuclease Protection Factor La	Protein Coding	P05455	GH Deficiency
Not	CAMK2G	Calcium/Calmodulin Dependent Protein Kinase II Gamma	Protein Coding	Q13555	GH Deficiency
Not	ENO1	Enolase 1	Protein Coding	P06733	GH Deficiency
Not	SF3B1	Splicing Factor 3b Subunit 1	Protein Coding	O75533	GH Deficiency
Not	MYL6	Myosin Light Chain 6	Protein Coding	P60660	GH Deficiency
only in protein	DIAPH2	Diaphanous Related Formin 2	Protein Coding	O60879	GH Deficiency
only in protein	CRYAB	Crystallin Alpha B	Protein Coding	P02511	GH Deficiency
Not	AHNAK	AHNAK Nucleoprotein	Protein Coding	Q09666	GH Deficiency
Not	AIMP1	Aminoacyl TRNA Synthetase Complex Interacting Multifunctional Protein 1	Protein Coding	Q12904	GH Deficiency
only in protein	RACK1	Receptor For Activated C Kinase 1	Protein Coding	P63244	GH Deficiency
Not	NAP1L1	Nucleosome Assembly Protein 1 Like 1	Protein Coding	P55209	GH Deficiency
Not	TNPO1	Transportin 1	Protein Coding	Q92973	GH Deficiency
Not	AP2M1	Adaptor Related Protein Complex 2 Subunit Mu 1	Protein Coding	Q96CW1	GH Deficiency
only in protein	SERPINB9	Serpin Family B Member 9	Protein Coding	P50453	GH Deficiency
only in protein	HNRNPK	Heterogeneous Nuclear Ribonucleoprotein K	Protein Coding	P61978	GH Deficiency
Not	HUWE1	HECT, UBA And WWE Domain Containing E3 Ubiquitin Protein Ligase 1	Protein Coding	Q7Z6Z7	GH Deficiency
Not	ITGA3	Integrin Subunit Alpha 3	Protein Coding	P26006	GH Deficiency
Not	DHX15	DEAH-Box Helicase 15	Protein Coding	O43143	GH Deficiency
Not	CKAP4	Cytoskeleton Associated Protein 4	Protein Coding	Q07065	GH Deficiency
only in protein	HDLBP	High Density Lipoprotein Binding Protein	Protein Coding	Q00341	GH Deficiency
only in protein	PDCD6IP	Programmed Cell Death 6 Interacting Protein	Protein Coding	Q8WUM4	GH Deficiency
only in protein	PSMB1	Proteasome 20S Subunit Beta 1	Protein Coding	P20618	GH Deficiency
only in protein	TUBB4B	Tubulin Beta 4B Class IVb	Protein Coding	P68371	GH Deficiency
Not	FOLR2	Folate Receptor Beta	Protein Coding	P14207	GH Deficiency
Not	AP1B1	Adaptor Related Protein Complex 1 Subunit Beta 1	Protein Coding	Q10567	GH Deficiency
Not	ACTR3	Actin Related Protein 3	Protein Coding	P61158	GH Deficiency
only in protein	EIF4H	Eukaryotic Translation Initiation Factor 4H	Protein Coding	Q15056	GH Deficiency
only in protein	RAB35	RAB35, Member RAS Oncogene Family	Protein Coding	Q15286	GH Deficiency
Not	MARCKS	Myristoylated Alanine Rich Protein Kinase C Substrate	Protein Coding	P29966	GH Deficiency
only in protein	PGRMC1	Progesterone Receptor Membrane Component 1	Protein Coding	O00264	GH Deficiency
Not	PSMD1	Proteasome 26S Subunit, Non-ATPase 1	Protein Coding	Q99460	GH Deficiency
only in protein	HNRNPD	Heterogeneous Nuclear Ribonucleoprotein D	Protein Coding	Q14103	GH Deficiency
Not	DSG2	Desmoglein 2	Protein Coding	Q14126	GH Deficiency
only in protein	CNDP2	Carnosine Dipeptidase 2	Protein Coding	Q96KP4	GH Deficiency
Not	LGALS3BP	Galectin 3 Binding Protein	Protein Coding	Q08380	GH Deficiency
Not	PSMA5	Proteasome 20S Subunit Alpha 5	Protein Coding	P28066	GH Deficiency
Not	CCAR2	Cell Cycle And Apoptosis Regulator 2	Protein Coding	Q8N163	GH Deficiency
Not	IDH2	Isocitrate Dehydrogenase (NADP(+)) 2	Protein Coding	P48735	GH Deficiency
Not	MYOF	Myoferlin	Protein Coding	Q9NZM1	GH Deficiency
Not	MVP	Major Vault Protein	Protein Coding	Q14764	GH Deficiency
Not	HNRNPC	Heterogeneous Nuclear Ribonucleoprotein C	Protein Coding	P07910	GH Deficiency
Contrary	S100A4	S100 Calcium Binding Protein A4	Protein Coding	P26447	GH Deficiency
only in mRNA	OGN	Osteoglycin	Protein Coding	P20774	GH Deficiency
Not	PSMD13	Proteasome 26S Subunit, Non-ATPase 13	Protein Coding	Q9UNM6	GH Deficiency
Not	ARHGEF2	Rho/Rac Guanine Nucleotide Exchange Factor 2	Protein Coding	Q92974	GH Deficiency
only in protein	DDX39B	DExD-Box Helicase 39B	Protein Coding	Q13838	GH Deficiency
Not	HMGB3	High Mobility Group Box 3	Protein Coding	O15347	GH Deficiency
Not	CAND1	Cullin Associated And Neddylation Dissociated 1	Protein Coding	Q86VP6	GH Deficiency
Not	EMC1	ER Membrane Protein Complex Subunit 1	Protein Coding	Q8N766	GH Deficiency
Not	PSMD6	Proteasome 26S Subunit, Non-ATPase 6	Protein Coding	Q15008	GH Deficiency
only in protein	ARCN1	Archain 1	Protein Coding	P48444	GH Deficiency
Not	RUVBL2	RuvB Like AAA ATPase 2	Protein Coding	Q9Y230	GH Deficiency
Not	NUP93	Nucleoporin 93	Protein Coding	Q8N1F7	GH Deficiency
Not	RBMX	RNA Binding Motif Protein X-Linked	Protein Coding	P38159	GH Deficiency
Not	NID1	Nidogen 1	Protein Coding	P14543	GH Deficiency
only in protein	DNAJA1	DnaJ Heat Shock Protein Family (Hsp40) Member A1	Protein Coding	P31689	GH Deficiency
Not	CLTC	Clathrin Heavy Chain	Protein Coding	Q00610	GH Deficiency
only in protein	CD151	CD151 Molecule (Raph Blood Group)	Protein Coding	P48509	GH Deficiency
only in protein	ANXA7	Annexin A7	Protein Coding	P20073	GH Deficiency
only in protein	LTBP1	Latent Transforming Growth Factor Beta Binding Protein 1	Protein Coding	Q14766	GH Deficiency
only in protein	HSP90AB1	Heat Shock Protein 90 Alpha Family Class B Member 1	Protein Coding	P08238	GH Deficiency
only in protein	XPO7	Exportin 7	Protein Coding	Q9UIA9	GH Deficiency
only in protein	TCP1	T-Complex 1	Protein Coding	P17987	GH Deficiency
Not	CCT3	Chaperonin Containing TCP1 Subunit 3	Protein Coding	P49368	GH Deficiency
Not	STOML2	Stomatin Like 2	Protein Coding	Q9UJZ1	GH Deficiency
Consistent	SFN	Stratifin	Protein Coding	P31947	GH Deficiency
only in protein	AFDN	Afadin, Adherens Junction Formation Factor	Protein Coding	P55196	GH Deficiency
Not	CCT6A	Chaperonin Containing TCP1 Subunit 6A	Protein Coding	P40227	GH Deficiency
only in protein	EMC2	ER Membrane Protein Complex Subunit 2	Protein Coding	Q15006	GH Deficiency
Not	CCT7	Chaperonin Containing TCP1 Subunit 7	Protein Coding	Q99832	GH Deficiency
Not	CCT2	Chaperonin Containing TCP1 Subunit 2	Protein Coding	P78371	GH Deficiency
only in protein	PSMD14	Proteasome 26S Subunit, Non-ATPase 14	Protein Coding	O00487	GH Deficiency
Not	EFEMP1	EGF Containing Fibulin Extracellular Matrix Protein 1	Protein Coding	Q12805	GH Deficiency
Not	ARPC2	Actin Related Protein 2/3 Complex Subunit 2	Protein Coding	O15144	GH Deficiency
Not	CCT4	Chaperonin Containing TCP1 Subunit 4	Protein Coding	P50991	GH Deficiency
Not	CCT8	Chaperonin Containing TCP1 Subunit 8	Protein Coding	P50990	GH Deficiency
Not	ANXA6	Annexin A6	Protein Coding	P08133	GH Deficiency
only in protein	KDELR2	KDEL Endoplasmic Reticulum Protein Retention Receptor 2	Protein Coding	P33947	GH Deficiency
Not	EIF3G	Eukaryotic Translation Initiation Factor 3 Subunit G	Protein Coding	O75821	GH Deficiency
Not	PRDX6	Peroxiredoxin 6	Protein Coding	P30041	GH Deficiency
Not	CDH5	Cadherin 5	Protein Coding	P33151	GH Deficiency
Not	DDX5	DEAD-Box Helicase 5	Protein Coding	P17844	GH Deficiency
Not	NUP155	Nucleoporin 155	Protein Coding	O75694	GH Deficiency
Not	PSMC2	Proteasome 26S Subunit, ATPase 2	Protein Coding	P35998	GH Deficiency
only in protein	PDLIM5	PDZ And LIM Domain 5	Protein Coding	Q96HC4	GH Deficiency
Not	SEC24B	SEC24 Homolog B, COPII Coat Complex Component	Protein Coding	O95487	GH Deficiency
Not	SIGMAR1	Sigma Non-Opioid Intracellular Receptor 1	Protein Coding	Q99720	GH Deficiency
Not	IPO7	Importin 7	Protein Coding	O95373	GH Deficiency
only in protein	ERLIN1	ER Lipid Raft Associated 1	Protein Coding	O75477	GH Deficiency
only in protein	HTRA1	HtrA Serine Peptidase 1	Protein Coding	Q92743	GH Deficiency
Not	PGRMC2	Progesterone Receptor Membrane Component 2	Protein Coding	O15173	GH Deficiency
only in protein	PDS5B	PDS5 Cohesin Associated Factor B	Protein Coding	Q9NTI5	GH Deficiency
only in protein	SAR1A	Secretion Associated Ras Related GTPase 1A	Protein Coding	Q9NR31	GH Deficiency
Not	SLC25A6	Solute Carrier Family 25 Member 6	Protein Coding	P12236	GH Deficiency
only in protein	DDX17	DEAD-Box Helicase 17	Protein Coding	Q92841	GH Deficiency
Not	CLTA	Clathrin Light Chain A	Protein Coding	P09496	GH Deficiency
Not	SPCS3	Signal Peptidase Complex Subunit 3	Protein Coding	P61009	GH Deficiency
Not	PTBP1	Polypyrimidine Tract Binding Protein 1	Protein Coding	P26599	GH Deficiency
only in mRNA	ARPC3	Actin Related Protein 2/3 Complex Subunit 3	Protein Coding	O15145	GH Deficiency
Not	YWHAH	Tyrosine 3-Monooxygenase/Tryptophan 5-Monooxygenase Activation Protein Eta	Protein Coding	Q04917	GH Deficiency
Not	BAG2	BAG Cochaperone 2	Protein Coding	O95816	GH Deficiency
only in mRNA	TGFBI	Transforming Growth Factor Beta Induced	Protein Coding	Q15582	GH Deficiency
Not	PSMD7	Proteasome 26S Subunit, Non-ATPase 7	Protein Coding	P51665	GH Deficiency
only in protein	EIF4A1	Eukaryotic Translation Initiation Factor 4A1	Protein Coding	P60842	GH Deficiency
Not	YES1	YES Proto-Oncogene 1, Src Family Tyrosine Kinase	Protein Coding	P07947	GH Deficiency
Not	TUBB6	Tubulin Beta 6 Class V	Protein Coding	Q9BUF5	GH Deficiency
Not	PRDX3	Peroxiredoxin 3	Protein Coding	P30048	GH Deficiency
Not	HNRNPA3	Heterogeneous Nuclear Ribonucleoprotein A3	Protein Coding	P51991	GH Deficiency
Not	TPR	Translocated Promoter Region, Nuclear Basket Protein	Protein Coding	P12270	GH Deficiency
Not	EIF3E	Eukaryotic Translation Initiation Factor 3 Subunit E	Protein Coding	P60228	GH Deficiency
Not	SLC25A5	Solute Carrier Family 25 Member 5	Protein Coding	P05141	GH Deficiency
only in protein	NUP205	Nucleoporin 205	Protein Coding	Q92621	GH Deficiency
only in protein	CUL2	Cullin 2	Protein Coding	Q13617	GH Deficiency
only in protein	USO1	USO1 Vesicle Transport Factor	Protein Coding	O60763	GH Deficiency
only in protein	HNRNPA0	Heterogeneous Nuclear Ribonucleoprotein A0	Protein Coding	Q13151	GH Deficiency
only in protein	SEC16A	SEC16 Homolog A, Endoplasmic Reticulum Export Factor	Protein Coding	O15027	GH Deficiency
Not	UGGT1	UDP-Glucose Glycoprotein Glucosyltransferase 1	Protein Coding	Q9NYU2	GH Deficiency
Not	VAPA	VAMP Associated Protein A	Protein Coding	Q9P0L0	GH Deficiency
Not	SDC1	Syndecan 1	Protein Coding	P18827	GH Deficiency
Not	INF2	Inverted Formin 2	Protein Coding	Q27J81	GH Deficiency
Not	GNAI3	G Protein Subunit Alpha I3	Protein Coding	P08754	GH Deficiency
Not	VDAC2	Voltage Dependent Anion Channel 2	Protein Coding	P45880	GH Deficiency
Not	PA2G4	Proliferation-Associated 2G4	Protein Coding	Q9UQ80	GH Deficiency
only in protein	ECPAS	Ecm29 Proteasome Adaptor And Scaffold	Protein Coding	Q5VYK3	GH Deficiency
Not	DCTN1	Dynactin Subunit 1	Protein Coding	Q14203	GH Deficiency
Not	ARHGEF7	Rho Guanine Nucleotide Exchange Factor 7	Protein Coding	Q14155	GH Deficiency
only in mRNA	LBP	Lipopolysaccharide Binding Protein	Protein Coding	P18428	GH Deficiency
only in protein	SNRPD1	Small Nuclear Ribonucleoprotein D1 Polypeptide	Protein Coding	P62314	GH Deficiency
only in protein	ERAP1	Endoplasmic Reticulum Aminopeptidase 1	Protein Coding	Q9NZ08	GH Deficiency
Not	MYH10	Myosin Heavy Chain 10	Protein Coding	P35580	GH Deficiency
Not	RPN2	Ribophorin II	Protein Coding	P04844	GH Deficiency
Not	EIF3L	Eukaryotic Translation Initiation Factor 3 Subunit L	Protein Coding	Q9Y262	GH Deficiency
Not	RAB5C	RAB5C, Member RAS Oncogene Family	Protein Coding	P51148	GH Deficiency
Not	MAP4	Microtubule Associated Protein 4	Protein Coding	P27816	GH Deficiency
Not	DNM2	Dynamin 2	Protein Coding	P50570	GH Deficiency
Not	SEC31A	SEC31 Homolog A, COPII Coat Complex Component	Protein Coding	O94979	GH Deficiency
Not	MATR3	Matrin 3	Protein Coding	P43243	GH Deficiency
Not	PHB2	Prohibitin 2	Protein Coding	Q99623	GH Deficiency
Not	RAI14	Retinoic Acid Induced 14	Protein Coding	Q9P0K7	GH Deficiency
Not	RBMS1	RNA Binding Motif Single Stranded Interacting Protein 1	Protein Coding	P29558	GH Deficiency
Not	PICALM	Phosphatidylinositol Binding Clathrin Assembly Protein	Protein Coding	Q13492	GH Deficiency
Not	STX7	Syntaxin 7	Protein Coding	O15400	GH Deficiency
only in protein	PDIA5	Protein Disulfide Isomerase Family A Member 5	Protein Coding	Q14554	GH Deficiency
Not	ADAM12	ADAM Metallopeptidase Domain 12	Protein Coding	O43184	GH Deficiency
Not	CAPRIN1	Cell Cycle Associated Protein 1	Protein Coding	Q14444	GH Deficiency
only in protein	MACF1	Microtubule Actin Crosslinking Factor 1	Protein Coding	O94854	GH Deficiency
Not	PPP2R2A	Protein Phosphatase 2 Regulatory Subunit Balpha	Protein Coding	P63151	GH Deficiency
Not	PELP1	Proline, Glutamate And Leucine Rich Protein 1	Protein Coding	Q8IZL8	GH Deficiency
only in protein	PSMA4	Proteasome 20S Subunit Alpha 4	Protein Coding	P25789	GH Deficiency
Not	EIF3M	Eukaryotic Translation Initiation Factor 3 Subunit M	Protein Coding	Q7L2H7	GH Deficiency
Not	HOOK3	Hook Microtubule Tethering Protein 3	Protein Coding	Q86VS8	GH Deficiency
Not	CALM3	Calmodulin 3	Protein Coding	P0DP25	GH Deficiency
Not	UBR4	Ubiquitin Protein Ligase E3 Component N-Recognin 4	Protein Coding	Q5T4S7	GH Deficiency
Not	LAMC1	Laminin Subunit Gamma 1	Protein Coding	P11047	GH Deficiency
only in protein	PPP6R3	Protein Phosphatase 6 Regulatory Subunit 3	Protein Coding	Q5H9R7	GH Deficiency
only in protein	FSCN1	Fascin Actin-Bundling Protein 1	Protein Coding	Q16658	GH Deficiency
Not	EEF2	Eukaryotic Translation Elongation Factor 2	Protein Coding	P13639	GH Deficiency
Not	UBA1	Ubiquitin Like Modifier Activating Enzyme 1	Protein Coding	P22314	GH Deficiency
Not	SEC22B	SEC22 Homolog B, Vesicle Trafficking Protein	Protein Coding	O75396	GH Deficiency
Not	PSMB4	Proteasome 20S Subunit Beta 4	Protein Coding	P28070	GH Deficiency
Not	RCN2	Reticulocalbin 2	Protein Coding	Q14257	GH Deficiency
only in protein	FAF2	Fas Associated Factor Family Member 2	Protein Coding	Q96CS3	GH Deficiency
Not	LCP1	Lymphocyte Cytosolic Protein 1	Protein Coding	P13796	GH Deficiency
Not	PSMB6	Proteasome 20S Subunit Beta 6	Protein Coding	P28072	GH Deficiency
only in mRNA	S100P	S100 Calcium Binding Protein P	Protein Coding	P25815	GH Deficiency
Not	DERL1	Derlin 1	Protein Coding	Q9BUN8	GH Deficiency
Not	AP1G1	Adaptor Related Protein Complex 1 Subunit Gamma 1	Protein Coding	O43747	GH Deficiency
Not	TPM3	Tropomyosin 3	Protein Coding	P06753	GH Deficiency
only in mRNA	MYH14	Myosin Heavy Chain 14	Protein Coding	Q7Z406	GH Deficiency
only in protein	CD99	CD99 Molecule (Xg Blood Group)	Protein Coding	P14209	GH Deficiency
Not	ARF6	ADP Ribosylation Factor 6	Protein Coding	P62330	GH Deficiency
only in mRNA	ARPC4	Actin Related Protein 2/3 Complex Subunit 4	Protein Coding	P59998	GH Deficiency
only in protein	HNRNPM	Heterogeneous Nuclear Ribonucleoprotein M	Protein Coding	P52272	GH Deficiency
Not	RPN1	Ribophorin I	Protein Coding	P04843	GH Deficiency
Not	UFSP2	UFM1 Specific Peptidase 2	Protein Coding	Q9NUQ7	GH Deficiency
only in protein	P4HA1	Prolyl 4-Hydroxylase Subunit Alpha 1	Protein Coding	P13674	GH Deficiency
only in protein	LPP	LIM Domain Containing Preferred Translocation Partner In Lipoma	Protein Coding	Q93052	GH Deficiency
Not	COX7A2	Cytochrome C Oxidase Subunit 7A2	Protein Coding	P14406	GH Deficiency
only in protein	PXDN	Peroxidasin	Protein Coding	Q92626	GH Deficiency
Not	IFI16	Interferon Gamma Inducible Protein 16	Protein Coding	Q16666	GH Deficiency
only in protein	SNAP23	Synaptosome Associated Protein 23	Protein Coding	O00161	GH Deficiency
Not	VAMP3	Vesicle Associated Membrane Protein 3	Protein Coding	Q15836	GH Deficiency
Not	RAB10	RAB10, Member RAS Oncogene Family	Protein Coding	P61026	GH Deficiency
Not	AP2A1	Adaptor Related Protein Complex 2 Subunit Alpha 1	Protein Coding	O95782	GH Deficiency
Not	FIS1	Fission, Mitochondrial 1	Protein Coding	Q9Y3D6	GH Deficiency
only in protein	PRMT5	Protein Arginine Methyltransferase 5	Protein Coding	O14744	GH Deficiency
only in protein	MTREX	Mtr4 Exosome RNA Helicase	Protein Coding	P42285	GH Deficiency
only in protein	CAPNS1	Calpain Small Subunit 1	Protein Coding	P04632	GH Deficiency
Not	ATP5F1B	ATP Synthase F1 Subunit Beta	Protein Coding	P06576	GH Deficiency
Not	RAB21	RAB21, Member RAS Oncogene Family	Protein Coding	Q9UL25	GH Deficiency
Not	TMED1	Transmembrane P24 Trafficking Protein 1	Protein Coding	Q13445	GH Deficiency
Not	A1BG	Alpha-1-B Glycoprotein	Protein Coding	P04217	GH Deficiency
Not	SNRNP200	Small Nuclear Ribonucleoprotein U5 Subunit 200	Protein Coding	O75643	GH Deficiency
Not	CALD1	Caldesmon 1	Protein Coding	Q05682	GH Deficiency
Not	MYO1C	Myosin IC	Protein Coding	O00159	GH Deficiency
only in protein	OSTF1	Osteoclast Stimulating Factor 1	Protein Coding	Q92882	GH Deficiency
Not	KPNB1	Karyopherin Subunit Beta 1	Protein Coding	Q14974	GH Deficiency
Not	RAB11B	RAB11B, Member RAS Oncogene Family	Protein Coding	Q15907	GH Deficiency
only in protein	PKP3	Plakophilin 3	Protein Coding	Q9Y446	GH Deficiency
Not	PABPC1	Poly(A) Binding Protein Cytoplasmic 1	Protein Coding	P11940	GH Deficiency
only in protein	PDLIM7	PDZ And LIM Domain 7	Protein Coding	Q9NR12	GH Deficiency
Not	LIN28B	Lin-28 Homolog B	Protein Coding	Q6ZN17	GH Deficiency
only in protein	TNS1	Tensin 1	Protein Coding	Q9HBL0	GH Deficiency
Not	CSE1L	Chromosome Segregation 1 Like	Protein Coding	P55060	GH Deficiency
Not	IGF2BP3	Insulin Like Growth Factor 2 MRNA Binding Protein 3	Protein Coding	O00425	GH Deficiency
Not	ATP5F1C	ATP Synthase F1 Subunit Gamma	Protein Coding	P36542	GH Deficiency
Not	EXOC4	Exocyst Complex Component 4	Protein Coding	Q96A65	GH Deficiency
Not	ILF3	Interleukin Enhancer Binding Factor 3	Protein Coding	Q12906	GH Deficiency
Not	PDIA6	Protein Disulfide Isomerase Family A Member 6	Protein Coding	Q15084	GH Deficiency
Not	EIF3B	Eukaryotic Translation Initiation Factor 3 Subunit B	Protein Coding	P55884	GH Deficiency
only in protein	FKBP2	FKBP Prolyl Isomerase 2	Protein Coding	P26885	GH Deficiency
Not	UFL1	UFM1 Specific Ligase 1	Protein Coding	O94874	GH Deficiency
Not	KPNA4	Karyopherin Subunit Alpha 4	Protein Coding	O00629	GH Deficiency
only in protein	NUP98	Nucleoporin 98 And 96 Precursor	Protein Coding	P52948	GH Deficiency
Not	TRIM25	Tripartite Motif Containing 25	Protein Coding	Q14258	GH Deficiency
only in protein	SCFD1	Sec1 Family Domain Containing 1	Protein Coding	Q8WVM8	GH Deficiency
Not	CAPZA1	Capping Actin Protein Of Muscle Z-Line Subunit Alpha 1	Protein Coding	P52907	GH Deficiency
Not	MCAM	Melanoma Cell Adhesion Molecule	Protein Coding	P43121	GH Deficiency
only in protein	EXOC8	Exocyst Complex Component 8	Protein Coding	Q8IYI6	GH Deficiency
Not	EIF3C	Eukaryotic Translation Initiation Factor 3 Subunit C	Protein Coding	Q99613	GH Deficiency
Not	ILF2	Interleukin Enhancer Binding Factor 2	Protein Coding	Q12905	GH Deficiency
Not	CIRBP	Cold Inducible RNA Binding Protein	Protein Coding	Q14011	GH Deficiency
Not	ANXA11	Annexin A11	Protein Coding	P50995	GH Deficiency
Not	DDX1	DEAD-Box Helicase 1	Protein Coding	Q92499	GH Deficiency
Not	TRA2B	Transformer 2 Beta Homolog	Protein Coding	P62995	GH Deficiency
only in protein	PCMT1	Protein-L-Isoaspartate (D-Aspartate) O-Methyltransferase	Protein Coding	P22061	GH Deficiency
Not	HNRNPF	Heterogeneous Nuclear Ribonucleoprotein F	Protein Coding	P52597	GH Deficiency
only in protein	SND1	Staphylococcal Nuclease And Tudor Domain Containing 1	Protein Coding	Q7KZF4	GH Deficiency
Not	IDH3B	Isocitrate Dehydrogenase (NAD(+)) 3 Non-Catalytic Subunit Beta	Protein Coding	O43837	GH Deficiency
Not	RAB1A	RAB1A, Member RAS Oncogene Family	Protein Coding	P62820	GH Deficiency
Not	SF3B3	Splicing Factor 3b Subunit 3	Protein Coding	Q15393	GH Deficiency
Not	IPO5	Importin 5	Protein Coding	O00410	GH Deficiency
Not	HACD3	3-Hydroxyacyl-CoA Dehydratase 3	Protein Coding	Q9P035	GH Deficiency
only in protein	U2AF2	U2 Small Nuclear RNA Auxiliary Factor 2	Protein Coding	P26368	GH Deficiency
Not	RALY	RALY Heterogeneous Nuclear Ribonucleoprotein	Protein Coding	Q9UKM9	GH Deficiency
Not	PZP	PZP Alpha-2-Macroglobulin Like	Protein Coding	P20742	GH Deficiency
Not	SRSF3	Serine And Arginine Rich Splicing Factor 3	Protein Coding	P84103	GH Deficiency
only in protein	KHSRP	KH-Type Splicing Regulatory Protein	Protein Coding	Q92945	GH Deficiency
Not	RSL1D1	Ribosomal L1 Domain Containing 1	Protein Coding	O76021	GH Deficiency
Not	TMED9	Transmembrane P24 Trafficking Protein 9	Protein Coding	Q9BVK6	GH Deficiency
Not	RAP2B	RAP2B, Member Of RAS Oncogene Family	Protein Coding	P61225	GH Deficiency
Not	UPF1	UPF1 RNA Helicase And ATPase	Protein Coding	Q92900	GH Deficiency
only in mRNA	ALOX5AP	Arachidonate 5-Lipoxygenase Activating Protein	Protein Coding	P20292	GH Deficiency
only in protein	RCN1	Reticulocalbin 1	Protein Coding	Q15293	GH Deficiency
only in protein	FUBP1	Far Upstream Element Binding Protein 1	Protein Coding	Q96AE4	GH Deficiency
Not	EIF3D	Eukaryotic Translation Initiation Factor 3 Subunit D	Protein Coding	O15371	GH Deficiency
Not	ATP6V0C	ATPase H+ Transporting V0 Subunit C	Protein Coding	P27449	GH Deficiency
Not	RAP1B	RAP1B, Member Of RAS Oncogene Family	Protein Coding	P61224	GH Deficiency
Not	MYO1D	Myosin ID	Protein Coding	O94832	GH Deficiency
Not	ACSL3	Acyl-CoA Synthetase Long Chain Family Member 3	Protein Coding	O95573	GH Deficiency
only in protein	OLA1	Obg Like ATPase 1	Protein Coding	Q9NTK5	GH Deficiency
only in protein	LACTB	Lactamase Beta	Protein Coding	P83111	GH Deficiency
Not	MYO1B	Myosin IB	Protein Coding	O43795	GH Deficiency
Not	NUCB2	Nucleobindin 2	Protein Coding	P80303	GH Deficiency
Not	MAP2K3	Mitogen-Activated Protein Kinase Kinase 3	Protein Coding	P46734	GH Deficiency
only in protein	SUMO2	Small Ubiquitin Like Modifier 2	Protein Coding	P61956	GH Deficiency
Not	XRN2	5'-3' Exoribonuclease 2	Protein Coding	Q9H0D6	GH Deficiency
only in protein	RBM14	RNA Binding Motif Protein 14	Protein Coding	Q96PK6	GH Deficiency
only in protein	FHL1	Four And A Half LIM Domains 1	Protein Coding	Q13642	GH Deficiency
Not	COPE	COPI Coat Complex Subunit Epsilon	Protein Coding	O14579	GH Deficiency
Not	PLXNB2	Plexin B2	Protein Coding	O15031	GH Deficiency
Not	SNRPD3	Small Nuclear Ribonucleoprotein D3 Polypeptide	Protein Coding	P62318	GH Deficiency
Not	KDELR1	KDEL Endoplasmic Reticulum Protein Retention Receptor 1	Protein Coding	P24390	GH Deficiency
Not	VDAC3	Voltage Dependent Anion Channel 3	Protein Coding	Q9Y277	GH Deficiency
only in protein	HNRNPH3	Heterogeneous Nuclear Ribonucleoprotein H3	Protein Coding	P31942	GH Deficiency
Not	ATP5PB	ATP Synthase Peripheral Stalk-Membrane Subunit B	Protein Coding	P24539	GH Deficiency
Not	TMOD3	Tropomodulin 3	Protein Coding	Q9NYL9	GH Deficiency
Not	DRG1	Developmentally Regulated GTP Binding Protein 1	Protein Coding	Q9Y295	GH Deficiency
Not	CAPZB	Capping Actin Protein Of Muscle Z-Line Subunit Beta	Protein Coding	P47756	GH Deficiency
Not	HSPE1	Heat Shock Protein Family E (Hsp10) Member 1	Protein Coding	P61604	GH Deficiency
only in protein	HP1BP3	Heterochromatin Protein 1 Binding Protein 3	Protein Coding	Q5SSJ5	GH Deficiency
Not	DAB2	DAB Adaptor Protein 2	Protein Coding	P98082	GH Deficiency
only in protein	KIF5B	Kinesin Family Member 5B	Protein Coding	P33176	GH Deficiency
Not	NPEPPS	Aminopeptidase Puromycin Sensitive	Protein Coding	P55786	GH Deficiency
Not	RTCB	RNA 2',3'-Cyclic Phosphate And 5'-OH Ligase	Protein Coding	Q9Y3I0	GH Deficiency
Not	RAB5B	RAB5B, Member RAS Oncogene Family	Protein Coding	P61020	GH Deficiency
Consistent	HMGB2	High Mobility Group Box 2	Protein Coding	P26583	GH Deficiency
Not	APMAP	Adipocyte Plasma Membrane Associated Protein	Protein Coding	Q9HDC9	GH Deficiency
Not	CAPN6	Calpain 6	Protein Coding	Q9Y6Q1	GH Deficiency
Not	ATP5PD	ATP Synthase Peripheral Stalk Subunit D	Protein Coding	O75947	GH Deficiency
Not	HNRNPUL2	Heterogeneous Nuclear Ribonucleoprotein U Like 2	Protein Coding	Q1KMD3	GH Deficiency
only in mRNA	FKBP8	FKBP Prolyl Isomerase 8	Protein Coding	Q14318	GH Deficiency
Not	RRBP1	Ribosome Binding Protein 1	Protein Coding	Q9P2E9	GH Deficiency
Not	RTRAF	RNA Transcription, Translation And Transport Factor	Protein Coding	Q9Y224	GH Deficiency
Not	LMAN2	Lectin, Mannose Binding 2	Protein Coding	Q12907	GH Deficiency
Not	NUDT21	Nudix Hydrolase 21	Protein Coding	O43809	GH Deficiency
Not	NECTIN2	Nectin Cell Adhesion Molecule 2	Protein Coding	Q92692	GH Deficiency
Not	TNPO2	Transportin 2	Protein Coding	O14787	GH Deficiency
Not	CAPZA2	Capping Actin Protein Of Muscle Z-Line Subunit Alpha 2	Protein Coding	P47755	GH Deficiency
Not	RAB14	RAB14, Member RAS Oncogene Family	Protein Coding	P61106	GH Deficiency
Not	NOP58	NOP58 Ribonucleoprotein	Protein Coding	Q9Y2X3	GH Deficiency
only in protein	ADAMTSL4	ADAMTS Like 4	Protein Coding	Q6UY14	GH Deficiency
Not	TAGLN2	Transgelin 2	Protein Coding	P37802	GH Deficiency
only in protein	TEX10	Testis Expressed 10	Protein Coding	Q9NXF1	GH Deficiency
Not	TXNDC5	Thioredoxin Domain Containing 5	Protein Coding	Q8NBS9	GH Deficiency
only in protein	SNX2	Sorting Nexin 2	Protein Coding	O60749	GH Deficiency
Not	MOV10	Mov10 RISC Complex RNA Helicase	Protein Coding	Q9HCE1	GH Deficiency
only in protein	EIF3I	Eukaryotic Translation Initiation Factor 3 Subunit I	Protein Coding	Q13347	GH Deficiency
only in protein	NUP54	Nucleoporin 54	Protein Coding	Q7Z3B4	GH Deficiency
Not	EPPK1	Epiplakin 1	Protein Coding	P58107	GH Deficiency
Not	STK3	Serine/Threonine Kinase 3	Protein Coding	Q13188	GH Deficiency
Not	PTPRF	Protein Tyrosine Phosphatase Receptor Type F	Protein Coding	P10586	GH Deficiency
Not	DAZAP1	DAZ Associated Protein 1	Protein Coding	Q96EP5	GH Deficiency
only in protein	SNRNP40	Small Nuclear Ribonucleoprotein U5 Subunit 40	Protein Coding	Q96DI7	GH Deficiency
Not	ARF4	ADP Ribosylation Factor 4	Protein Coding	P18085	GH Deficiency
only in protein	TPM4	Tropomyosin 4	Protein Coding	P67936	GH Deficiency
Not	CLINT1	Clathrin Interactor 1	Protein Coding	Q14677	GH Deficiency
Not	COPG1	COPI Coat Complex Subunit Gamma 1	Protein Coding	Q9Y678	GH Deficiency
Not	AP1M1	Adaptor Related Protein Complex 1 Subunit Mu 1	Protein Coding	Q9BXS5	GH Deficiency
only in protein	LASP1	LIM And SH3 Protein 1	Protein Coding	Q14847	GH Deficiency
only in protein	RHOC	Ras Homolog Family Member C	Protein Coding	P08134	GH Deficiency
Not	UBA6	Ubiquitin Like Modifier Activating Enzyme 6	Protein Coding	A0AVT1	GH Deficiency
Not	SF3B6	Splicing Factor 3b Subunit 6	Protein Coding	Q9Y3B4	GH Deficiency
Not	TMED10	Transmembrane P24 Trafficking Protein 10	Protein Coding	P49755	GH Deficiency
only in mRNA	ECM1	Extracellular Matrix Protein 1	Protein Coding	Q16610	GH Deficiency
only in protein	EMC7	ER Membrane Protein Complex Subunit 7	Protein Coding	Q9NPA0	GH Deficiency
Not	THEM6	Thioesterase Superfamily Member 6	Protein Coding	Q8WUY1	GH Deficiency
Not	PRSS8	Serine Protease 8	Protein Coding	Q16651	GH Deficiency
only in protein	CLIC5	Chloride Intracellular Channel 5	Protein Coding	Q9NZA1	GH Deficiency
Not	DNAJC11	DnaJ Heat Shock Protein Family (Hsp40) Member C11	Protein Coding	Q9NVH1	GH Deficiency
Not	MPRIP	Myosin Phosphatase Rho Interacting Protein	Protein Coding	Q6WCQ1	GH Deficiency
Not	SCIN	Scinderin	Protein Coding	Q9Y6U3	GH Deficiency
only in protein	CHMP6	Charged Multivesicular Body Protein 6	Protein Coding	Q96FZ7	GH Deficiency
only in protein	CAP1	Cyclase Associated Actin Cytoskeleton Regulatory Protein 1	Protein Coding	Q01518	GH Deficiency
only in protein	CSRP1	Cysteine And Glycine Rich Protein 1	Protein Coding	P21291	GH Deficiency
Not	ILVBL	IlvB Acetolactate Synthase Like	Protein Coding	A1L0T0	GH Deficiency
Not	TMED2	Transmembrane P24 Trafficking Protein 2	Protein Coding	Q15363	GH Deficiency
Not	EGFLAM	EGF Like, Fibronectin Type III And Laminin G Domains	Protein Coding	Q63HQ2	GH Deficiency
Not	SVEP1	Sushi, Von Willebrand Factor Type A, EGF And Pentraxin Domain Containing 1	Protein Coding	Q4LDE5	GH Deficiency
Not	PACSIN3	Protein Kinase C And Casein Kinase Substrate In Neurons 3	Protein Coding	Q9UKS6	GH Deficiency
only in protein	NUP58	Nucleoporin 58	Protein Coding	Q9BVL2	GH Deficiency
Not	CALU	Calumenin	Protein Coding	O43852	GH Deficiency
only in protein	TM9SF3	Transmembrane 9 Superfamily Member 3	Protein Coding	Q9HD45	GH Deficiency
Not	SCAMP2	Secretory Carrier Membrane Protein 2	Protein Coding	O15127	GH Deficiency
only in protein	DCTN2	Dynactin Subunit 2	Protein Coding	Q13561	GH Deficiency
Not	SEC24A	SEC24 Homolog A, COPII Coat Complex Component	Protein Coding	O95486	GH Deficiency
Not	GNG12	G Protein Subunit Gamma 12	Protein Coding	Q9UBI6	GH Deficiency
only in protein	GOLGA4	Golgin A4	Protein Coding	Q13439	GH Deficiency
Not	DPYSL2	Dihydropyrimidinase Like 2	Protein Coding	Q16555	GH Deficiency
Not	SEC23IP	SEC23 Interacting Protein	Protein Coding	Q9Y6Y8	GH Deficiency
only in protein	FAM120A	Family With Sequence Similarity 120 Member A	Protein Coding	Q9NZB2	GH Deficiency
only in protein	HMGN2	High Mobility Group Nucleosomal Binding Domain 2	Protein Coding	P05204	GH Deficiency
Not	SH3GLB1	SH3 Domain Containing GRB2 Like, Endophilin B1	Protein Coding	Q9Y371	GH Deficiency
Not	ARL8A	ADP Ribosylation Factor Like GTPase 8A	Protein Coding	Q96BM9	GH Deficiency
Not	SEC11A	SEC11 Homolog A, Signal Peptidase Complex Subunit	Protein Coding	P67812	GH Deficiency
only in protein	TMED5	Transmembrane P24 Trafficking Protein 5	Protein Coding	Q9Y3A6	GH Deficiency
Not	SORBS1	Sorbin And SH3 Domain Containing 1	Protein Coding	Q9BX66	GH Deficiency
Not	COX5B	Cytochrome C Oxidase Subunit 5B	Protein Coding	P10606	GH Deficiency
only in protein	DYNLL2	Dynein Light Chain LC8-Type 2	Protein Coding	Q96FJ2	GH Deficiency
Not	MPP7	MAGUK P55 Scaffold Protein 7	Protein Coding	Q5T2T1	GH Deficiency
only in protein	PLIN3	Perilipin 3	Protein Coding	O60664	GH Deficiency
only in mRNA	CNN2	Calponin 2	Protein Coding	Q99439	GH Deficiency
Not	SYMPK	Symplekin Scaffold Protein	Protein Coding	Q92797	GH Deficiency
Not	MYL12B	Myosin Light Chain 12B	Protein Coding	O14950	GH Deficiency
Not	DPY30	Dpy-30 Histone Methyltransferase Complex Regulatory Subunit	Protein Coding	Q9C005	GH Deficiency
Not	BASP1	Brain Abundant Membrane Attached Signal Protein 1	Protein Coding	P80723	GH Deficiency
only in protein	ADGRE5	Adhesion G Protein-Coupled Receptor E5	Protein Coding	P48960	GH Deficiency
only in protein	PPL	Periplakin	Protein Coding	O60437	GH Deficiency
only in protein	MYCBP	MYC Binding Protein	Protein Coding	Q99417	GH Deficiency
Not	ATL3	Atlastin GTPase 3	Protein Coding	Q6DD88	GH Deficiency
Not	TPD52L2	TPD52 Like 2	Protein Coding	O43399	GH Deficiency
only in protein	EHD2	EH Domain Containing 2	Protein Coding	Q9NZN4	GH Deficiency
Not	PURB	Purine Rich Element Binding Protein B	Protein Coding	Q96QR8	GH Deficiency
Not	EFR3A	EFR3 Homolog A	Protein Coding	Q14156	GH Deficiency
Consistent	HBB	Hemoglobin Subunit Beta	Protein Coding	P68871	malaria
only in mRNA	SLC4A1	Solute Carrier Family 4 Member 1 (Diego Blood Group)	Protein Coding	P02730	malaria
Not	CD36	CD36 Molecule	Protein Coding	P16671	malaria
Not	ICAM1	Intercellular Adhesion Molecule 1	Protein Coding	P05362	malaria
only in mRNA	GYPA	Glycophorin A (MNS Blood Group)	Protein Coding	P02724	malaria
Not	FCGR2B	Fc Gamma Receptor IIb	Protein Coding	P31994	malaria
Contrary	HP	Haptoglobin	Protein Coding	P00738	malaria
Not	HLA-A	Major Histocompatibility Complex, Class I, A	Protein Coding	P04439	malaria
only in protein	PROCR	Protein C Receptor	Protein Coding	Q9UNN8	malaria
only in mRNA	HBA1	Hemoglobin Subunit Alpha 1	Protein Coding	P69905	malaria
only in mRNA	HLA-B	Major Histocompatibility Complex, Class I, B	Protein Coding	P01889	malaria
Not	PECAM1	Platelet And Endothelial Cell Adhesion Molecule 1	Protein Coding	P16284	malaria
Not	THBD	Thrombomodulin	Protein Coding	P07204	malaria
only in mRNA	TFRC	Transferrin Receptor	Protein Coding	P02786	malaria
Not	ATP2B4	ATPase Plasma Membrane Ca2+ Transporting 4	Protein Coding	P23634	malaria
Not	BSG	Basigin (Ok Blood Group)	Protein Coding	P35613	malaria
only in mRNA	HBG2	Hemoglobin Subunit Gamma 2	Protein Coding	P69892	malaria
Not	VWF	Von Willebrand Factor	Protein Coding	P04275	malaria
Consistent	HBA2	Hemoglobin Subunit Alpha 2	Protein Coding	P69905	malaria
Not	CP	Ceruloplasmin	Protein Coding	P00450	malaria
only in protein	DDX39B	DExD-Box Helicase 39B	Protein Coding	Q13838	malaria
only in protein	CD81	CD81 Molecule	Protein Coding	P60033	malaria
Not	NOS3	Nitric Oxide Synthase 3	Protein Coding	P29474	malaria
Not	HSPD1	Heat Shock Protein Family D (Hsp60) Member 1	Protein Coding	P10809	malaria
only in mRNA	MPO	Myeloperoxidase	Protein Coding	P05164	malaria
Not	APOE	Apolipoprotein E	Protein Coding	P02649	malaria
only in protein	TPI1	Triosephosphate Isomerase 1	Protein Coding	P60174	malaria
only in protein	FLT1	Fms Related Receptor Tyrosine Kinase 1	Protein Coding	P17948	malaria
only in mRNA	SPTA1	Spectrin Alpha, Erythrocytic 1	Protein Coding	P02549	malaria
only in protein	SERPINE1	Serpin Family E Member 1	Protein Coding	P05121	malaria
only in protein	MT-CO1	Mitochondrially Encoded Cytochrome C Oxidase I	Protein Coding	P00395	malaria
Not	PRDX5	Peroxiredoxin 5	Protein Coding	P30044	malaria
only in mRNA	ANK1	Ankyrin 1	Protein Coding	P16157	malaria
Not	TXN	Thioredoxin	Protein Coding	P10599	malaria
Not	SERPINC1	Serpin Family C Member 1	Protein Coding	P01008	malaria
Not	STOM	Stomatin	Protein Coding	P27105	malaria
Not	GAPDH	Glyceraldehyde-3-Phosphate Dehydrogenase	Protein Coding	P04406	malaria
Not	ANXA5	Annexin A5	Protein Coding	P08758	malaria
Not	AGO2	Argonaute RISC Catalytic Component 2	Protein Coding	Q9UKV8	malaria
Not	CD47	CD47 Molecule	Protein Coding	Q08722	malaria
Not	CFH	Complement Factor H	Protein Coding	P08603	malaria
Not	CTNNB1	Catenin Beta 1	Protein Coding	P35222	malaria
only in protein	B2M	Beta-2-Microglobulin	Protein Coding	P61769	malaria
Not	APOA1	Apolipoprotein A1	Protein Coding	P02647	malaria
Not	TBK1	TANK Binding Kinase 1	Protein Coding	Q9UHD2	malaria
only in mRNA	CYBB	Cytochrome B-245 Beta Chain	Protein Coding	P04839	malaria
Not	GLRX	Glutaredoxin	Protein Coding	P35754	malaria
Not	SCARB1	Scavenger Receptor Class B Member 1	Protein Coding	Q8WTV0	malaria
Not	TJP1	Tight Junction Protein 1	Protein Coding	Q07157	malaria
Not	CD44	CD44 Molecule (Indian Blood Group)	Protein Coding	P16070	malaria
Not	HSP90AA1	Heat Shock Protein 90 Alpha Family Class A Member 1	Protein Coding	P07900	malaria
Not	CAPN1	Calpain 1	Protein Coding	P07384	malaria
only in mRNA	C3	Complement C3	Protein Coding	P01024	malaria
only in protein	CTSG	Cathepsin G	Protein Coding	P08311	malaria
Not	CSNK2A1	Casein Kinase 2 Alpha 1	Protein Coding	P68400	malaria
Not	LGALS3	Galectin 3	Protein Coding	P17931	malaria
Not	CALR	Calreticulin	Protein Coding	P27797	malaria
Contrary	SERPINA1	Serpin Family A Member 1	Protein Coding	P01009	malaria
Not	CAV1	Caveolin 1	Protein Coding	Q03135	malaria
Not	SCARB2	Scavenger Receptor Class B Member 2	Protein Coding	Q14108	malaria
Not	TF	Transferrin	Protein Coding	P02787	malaria
Not	GLUD1	Glutamate Dehydrogenase 1	Protein Coding	P00367	malaria
Not	GNAS	GNAS Complex Locus	Protein Coding	P84996	malaria
only in protein	KCNN4	Potassium Calcium-Activated Channel Subfamily N Member 4	Protein Coding	O15554	malaria
only in protein	CAT	Catalase	Protein Coding	P04040	malaria
Not	GSTP1	Glutathione S-Transferase Pi 1	Protein Coding	P09211	malaria
only in protein	HM13	Histocompatibility Minor 13	Protein Coding	Q8TCT9	malaria
only in protein	RHCE	Rh Blood Group CcEe Antigens	Protein Coding	P18577	malaria
Consistent	HPX	Hemopexin	Protein Coding	P02790	malaria
Not	PRDX6	Peroxiredoxin 6	Protein Coding	P30041	malaria
only in mRNA	SPTB	Spectrin Beta, Erythrocytic	Protein Coding	P11277	malaria
Not	TTR	Transthyretin	Protein Coding	P02766	malaria
only in mRNA	HBG1	Hemoglobin Subunit Gamma 1	Protein Coding	P69891	malaria
Not	RPL4	Ribosomal Protein L4	Protein Coding	P36578	malaria
Not	SLC40A1	Solute Carrier Family 40 Member 1	Protein Coding	Q9NP59	malaria
Not	FCGRT	Fc Gamma Receptor And Transporter	Protein Coding	P55899	malaria
Consistent	HBD	Hemoglobin Subunit Delta	Protein Coding	P02042	malaria
only in mRNA	C6	Complement C6	Protein Coding	P13671	malaria
Not	ALPP	Alkaline Phosphatase, Placental	Protein Coding	P05187	malaria
Not	PRKDC	Protein Kinase, DNA-Activated, Catalytic Subunit	Protein Coding	P78527	malaria
Not	P4HB	Prolyl 4-Hydroxylase Subunit Beta	Protein Coding	P07237	malaria
Not	CCT7	Chaperonin Containing TCP1 Subunit 7	Protein Coding	Q99832	malaria
Not	RPS8	Ribosomal Protein S8	Protein Coding	P62241	malaria
Not	GPI	Glucose-6-Phosphate Isomerase	Protein Coding	P06744	malaria
only in protein	AHCY	Adenosylhomocysteinase	Protein Coding	P23526	malaria
Not	TKT	Transketolase	Protein Coding	P29401	malaria
Not	ATP13A1	ATPase 13A1	Protein Coding	Q9HD20	malaria
Not	NAP1L1	Nucleosome Assembly Protein 1 Like 1	Protein Coding	P55209	malaria
Not	ST13	ST13 Hsp70 Interacting Protein	Protein Coding	P50502	malaria
Not	PRDX2	Peroxiredoxin 2	Protein Coding	P32119	malaria
Not	KPNA4	Karyopherin Subunit Alpha 4	Protein Coding	O00629	malaria
Not	CYB5R3	Cytochrome B5 Reductase 3	Protein Coding	P00387	malaria
Not	SLC2A1	Solute Carrier Family 2 Member 1	Protein Coding	P11166	malaria
Not	DAB2	DAB Adaptor Protein 2	Protein Coding	P98082	malaria
Consistent	LPL	Lipoprotein Lipase	Protein Coding	P06858	malaria
Not	ILF3	Interleukin Enhancer Binding Factor 3	Protein Coding	Q12906	malaria
Not	SET	SET Nuclear Proto-Oncogene	Protein Coding	Q01105	malaria
Not	COL18A1	Collagen Type XVIII Alpha 1 Chain	Protein Coding	P39060	malaria
Not	OGDH	Oxoglutarate Dehydrogenase	Protein Coding	Q02218	malaria
only in mRNA	EPB41	Erythrocyte Membrane Protein Band 4.1	Protein Coding	P11171	malaria
Not	HSPG2	Heparan Sulfate Proteoglycan 2	Protein Coding	P98160	malaria
Not	ARF1	ADP Ribosylation Factor 1	Protein Coding	P84077	malaria
Not	DNPEP	Aspartyl Aminopeptidase	Protein Coding	Q9ULA0	malaria
Not	CTSD	Cathepsin D	Protein Coding	P07339	malaria
Not	DLD	Dihydrolipoamide Dehydrogenase	Protein Coding	P09622	malaria
Not	STIM1	Stromal Interaction Molecule 1	Protein Coding	Q13586	malaria
only in protein	NUP98	Nucleoporin 98 And 96 Precursor	Protein Coding	P52948	malaria
Not	ILK	Integrin Linked Kinase	Protein Coding	Q13418	malaria
Not	NUP155	Nucleoporin 155	Protein Coding	O75694	malaria
Not	NDUFA8	NADH:Ubiquinone Oxidoreductase Subunit A8	Protein Coding	P51970	malaria
Not	VAC14	VAC14 Component Of PIKFYVE Complex	Protein Coding	Q08AM6	malaria
Not	RPL7	Ribosomal Protein L7	Protein Coding	P18124	malaria
Not	SF3B3	Splicing Factor 3b Subunit 3	Protein Coding	Q15393	malaria
Not	ABCE1	ATP Binding Cassette Subfamily E Member 1	Protein Coding	P61221	malaria
Not	ABHD11	Abhydrolase Domain Containing 11	Protein Coding	Q8NFV4	malaria
only in protein	EMC7	ER Membrane Protein Complex Subunit 7	Protein Coding	Q9NPA0	malaria
Not	MDH2	Malate Dehydrogenase 2	Protein Coding	P40926	malaria
Not	SELENOI	Selenoprotein I	Protein Coding	Q9C0D9	malaria
Not	EZR	Ezrin	Protein Coding	P15311	malaria
Not	ACTB	Actin Beta	Protein Coding	P60709	malaria
only in protein	UGDH	UDP-Glucose 6-Dehydrogenase	Protein Coding	O60701	malaria
only in protein	TUBB4B	Tubulin Beta 4B Class IVb	Protein Coding	P68371	malaria
Not	PDGFRB	Platelet Derived Growth Factor Receptor Beta	Protein Coding	P09619	malaria
Not	HSPA5	Heat Shock Protein Family A (Hsp70) Member 5	Protein Coding	P11021	malaria
Not	FLOT2	Flotillin 2	Protein Coding	Q14254	malaria
only in protein	KPNA6	Karyopherin Subunit Alpha 6	Protein Coding	O60684	malaria
Not	MT-ATP6	Mitochondrially Encoded ATP Synthase Membrane Subunit 6	Protein Coding	P00846	malaria
only in protein	ADD1	Adducin 1	Protein Coding	P35611	malaria
only in protein	LDHA	Lactate Dehydrogenase A	Protein Coding	P00338	malaria
Not	TFAP2A	Transcription Factor AP-2 Alpha	Protein Coding	P05549	malaria
only in protein	UQCRFS1	Ubiquinol-Cytochrome C Reductase, Rieske Iron-Sulfur Polypeptide 1	Protein Coding	P47985	malaria
Not	UQCRC1	Ubiquinol-Cytochrome C Reductase Core Protein 1	Protein Coding	P31930	malaria
only in protein	GPX3	Glutathione Peroxidase 3	Protein Coding	P22352	malaria
only in protein	SLC1A3	Solute Carrier Family 1 Member 3	Protein Coding	P43003	malaria
Not	CTNNA1	Catenin Alpha 1	Protein Coding	P35221	malaria
Not	TPP1	Tripeptidyl Peptidase 1	Protein Coding	O14773	malaria
Not	ASPN	Asporin	Protein Coding	Q9BXN1	malaria
Not	MATR3	Matrin 3	Protein Coding	P43243	malaria
only in mRNA	OGN	Osteoglycin	Protein Coding	P20774	malaria
Consistent	RHOG	Ras Homolog Family Member G	Protein Coding	P84095	malaria
Not	CAVIN3	Caveolae Associated Protein 3	Protein Coding	Q969G5	malaria
Not	VTN	Vitronectin	Protein Coding	P04004	malaria
Not	FGA	Fibrinogen Alpha Chain	Protein Coding	P02671	malaria
Not	POR	Cytochrome P450 Oxidoreductase	Protein Coding	P16435	malaria
only in mRNA	S100A8	S100 Calcium Binding Protein A8	Protein Coding	P05109	malaria
Not	LMAN1	Lectin, Mannose Binding 1	Protein Coding	P49257	malaria
Not	PICALM	Phosphatidylinositol Binding Clathrin Assembly Protein	Protein Coding	Q13492	malaria
Not	PRDX4	Peroxiredoxin 4	Protein Coding	Q13162	malaria
Not	RPL22	Ribosomal Protein L22	Protein Coding	P35268	malaria
Not	ITGA3	Integrin Subunit Alpha 3	Protein Coding	P26006	malaria
Not	PFN1	Profilin 1	Protein Coding	P07737	malaria
Not	SLC3A2	Solute Carrier Family 3 Member 2	Protein Coding	P08195	malaria
Not	SDHA	Succinate Dehydrogenase Complex Flavoprotein Subunit A	Protein Coding	P31040	malaria
Not	KRT18	Keratin 18	Protein Coding	P05783	malaria
Contrary	AGT	Angiotensinogen	Protein Coding	P01019	malaria
only in mRNA	LDHB	Lactate Dehydrogenase B	Protein Coding	P07195	malaria
Not	CAV2	Caveolin 2	Protein Coding	P51636	malaria
Not	ITGA6	Integrin Subunit Alpha 6	Protein Coding	P23229	malaria
Not	ITGB1	Integrin Subunit Beta 1	Protein Coding	P05556	malaria
only in protein	RAC1	Rac Family Small GTPase 1	Protein Coding	P63000	malaria
only in protein	CYC1	Cytochrome C1	Protein Coding	P08574	malaria
Not	NAGK	N-Acetylglucosamine Kinase	Protein Coding	Q9UJ70	malaria
Not	SEC23B	SEC23 Homolog B, COPII Coat Complex Component	Protein Coding	Q15437	malaria
only in mRNA	EPB42	Erythrocyte Membrane Protein Band 4.2	Protein Coding	P16452	malaria
Not	ACTN1	Actinin Alpha 1	Protein Coding	P12814	malaria
Not	A2M	Alpha-2-Macroglobulin	Protein Coding	P01023	malaria
Not	EIF5A	Eukaryotic Translation Initiation Factor 5A	Protein Coding	P63241	malaria
only in protein	AGFG1	ArfGAP With FG Repeats 1	Protein Coding	P52594	malaria
Not	RAB6A	RAB6A, Member RAS Oncogene Family	Protein Coding	P20340	malaria
Not	BCAM	Basal Cell Adhesion Molecule (Lutheran Blood Group)	Protein Coding	P50895	malaria
Consistent	HBZ	Hemoglobin Subunit Zeta	Protein Coding	P02008	malaria
Not	PARP1	Poly(ADP-Ribose) Polymerase 1	Protein Coding	P09874	malaria
only in mRNA	ANPEP	Alanyl Aminopeptidase, Membrane	Protein Coding	P15144	malaria
only in protein	PGM1	Phosphoglucomutase 1	Protein Coding	P36871	malaria
Not	GNAI1	G Protein Subunit Alpha I1	Protein Coding	P63096	malaria
only in protein	SOD2	Superoxide Dismutase 2	Protein Coding	P04179	malaria
Not	GNB1	G Protein Subunit Beta 1	Protein Coding	P62873	malaria
Not	KMO	Kynurenine 3-Monooxygenase	Protein Coding	O15229	malaria
only in protein	CD151	CD151 Molecule (Raph Blood Group)	Protein Coding	P48509	malaria
Not	GNA13	G Protein Subunit Alpha 13	Protein Coding	Q14344	malaria
Not	ANXA11	Annexin A11	Protein Coding	P50995	malaria
only in protein	CD63	CD63 Molecule	Protein Coding	P08962	malaria
Not	GNB2	G Protein Subunit Beta 2	Protein Coding	P62879	malaria
Not	GNAQ	G Protein Subunit Alpha Q	Protein Coding	P50148	malaria
Not	ADAR	Adenosine Deaminase RNA Specific	Protein Coding	P55265	malaria
only in protein	PRKACA	Protein Kinase CAMP-Activated Catalytic Subunit Alpha	Protein Coding	P17612	malaria
Not	MPP1	MAGUK P55 Scaffold Protein 1	Protein Coding	Q00013	malaria
Not	MTOR	Mechanistic Target Of Rapamycin Kinase	Protein Coding	P42345	malaria
Not	IDH2	Isocitrate Dehydrogenase (NADP(+)) 2	Protein Coding	P48735	malaria
Not	NT5E	5'-Nucleotidase Ecto	Protein Coding	P21589	malaria
Not	AIFM1	Apoptosis Inducing Factor Mitochondria Associated 1	Protein Coding	O95831	malaria
Not	HDAC1	Histone Deacetylase 1	Protein Coding	Q13547	malaria
Not	LMNA	Lamin A/C	Protein Coding	P02545	malaria
Not	PHGDH	Phosphoglycerate Dehydrogenase	Protein Coding	O43175	malaria
Not	PPIB	Peptidylprolyl Isomerase B	Protein Coding	P23284	malaria
Not	PPP2CA	Protein Phosphatase 2 Catalytic Subunit Alpha	Protein Coding	P67775	malaria
only in protein	ACAT1	Acetyl-CoA Acetyltransferase 1	Protein Coding	P24752	malaria
Not	CPT2	Carnitine Palmitoyltransferase 2	Protein Coding	P23786	malaria
Not	DPP4	Dipeptidyl Peptidase 4	Protein Coding	P27487	malaria
only in protein	HSP90AB1	Heat Shock Protein 90 Alpha Family Class B Member 1	Protein Coding	P08238	malaria
Not	HSPA8	Heat Shock Protein Family A (Hsp70) Member 8	Protein Coding	P11142	malaria
Not	MAP2K3	Mitogen-Activated Protein Kinase Kinase 3	Protein Coding	P46734	malaria
Not	PGK1	Phosphoglycerate Kinase 1	Protein Coding	P00558	malaria
Not	PKM	Pyruvate Kinase M1/2	Protein Coding	P14618	malaria
Not	SLC25A4	Solute Carrier Family 25 Member 4	Protein Coding	P12235	malaria
Not	TPM1	Tropomyosin 1	Protein Coding	P09493	malaria
Not	UBA1	Ubiquitin Like Modifier Activating Enzyme 1	Protein Coding	P22314	malaria
Not	USP7	Ubiquitin Specific Peptidase 7	Protein Coding	Q93009	malaria
Not	VCP	Valosin Containing Protein	Protein Coding	P55072	malaria
Not	ACTG1	Actin Gamma 1	Protein Coding	P63261	malaria
Not	AK2	Adenylate Kinase 2	Protein Coding	P54819	malaria
Not	ALDH7A1	Aldehyde Dehydrogenase 7 Family Member A1	Protein Coding	P49419	malaria
Not	ATP6V1B2	ATPase H+ Transporting V1 Subunit B2	Protein Coding	P21281	malaria
only in protein	DNM1L	Dynamin 1 Like	Protein Coding	O00429	malaria
Not	EEF2	Eukaryotic Translation Elongation Factor 2	Protein Coding	P13639	malaria
Not	FLNA	Filamin A	Protein Coding	P21333	malaria
Consistent	HEXB	Hexosaminidase Subunit Beta	Protein Coding	P07686	malaria
Not	HSPA9	Heat Shock Protein Family A (Hsp70) Member 9	Protein Coding	P38646	malaria
Not	LRP1	LDL Receptor Related Protein 1	Protein Coding	Q07954	malaria
Not	MRE11	MRE11 Homolog, Double Strand Break Repair Nuclease	Protein Coding	P49959	malaria
Not	MSN	Moesin	Protein Coding	P26038	malaria
Not	NCSTN	Nicastrin	Protein Coding	Q92542	malaria
Not	PDPK1	3-Phosphoinositide Dependent Protein Kinase 1	Protein Coding	O15530	malaria
only in protein	PI4KA	Phosphatidylinositol 4-Kinase Alpha	Protein Coding	P42356	malaria
Not	PPP2R1A	Protein Phosphatase 2 Scaffold Subunit Aalpha	Protein Coding	P30153	malaria
only in protein	RPL11	Ribosomal Protein L11	Protein Coding	P62913	malaria
Not	RPL5	Ribosomal Protein L5	Protein Coding	P46777	malaria
Not	SDHB	Succinate Dehydrogenase Complex Iron Sulfur Subunit B	Protein Coding	P21912	malaria
only in protein	SMC1A	Structural Maintenance Of Chromosomes 1A	Protein Coding	Q14683	malaria
Not	SPTAN1	Spectrin Alpha, Non-Erythrocytic 1	Protein Coding	Q13813	malaria
Not	STAT5A	Signal Transducer And Activator Of Transcription 5A	Protein Coding	P42229	malaria
Not	TUBB4A	Tubulin Beta 4A Class IVa	Protein Coding	P04350	malaria
Not	USP9X	Ubiquitin Specific Peptidase 9 X-Linked	Protein Coding	Q93008	malaria
Not	XPO1	Exportin 1	Protein Coding	O14980	malaria
Not	ACLY	ATP Citrate Lyase	Protein Coding	P53396	malaria
only in protein	ACO2	Aconitase 2	Protein Coding	Q99798	malaria
Not	ATP6V1E1	ATPase H+ Transporting V1 Subunit E1	Protein Coding	P36543	malaria
only in protein	COL4A2	Collagen Type IV Alpha 2 Chain	Protein Coding	P08572	malaria
Not	DCTN1	Dynactin Subunit 1	Protein Coding	Q14203	malaria
Not	ENO1	Enolase 1	Protein Coding	P06733	malaria
only in protein	ENPEP	Glutamyl Aminopeptidase	Protein Coding	Q07075	malaria
Not	FH	Fumarate Hydratase	Protein Coding	P07954	malaria
Not	GANAB	Glucosidase II Alpha Subunit	Protein Coding	Q14697	malaria
Not	HADHA	Hydroxyacyl-CoA Dehydrogenase Trifunctional Multienzyme Complex Subunit Alpha	Protein Coding	P40939	malaria
only in protein	HPGD	15-Hydroxyprostaglandin Dehydrogenase	Protein Coding	P15428	malaria
Not	HSP90B1	Heat Shock Protein 90 Beta Family Member 1	Protein Coding	P14625	malaria
Not	PC	Pyruvate Carboxylase	Protein Coding	P11498	malaria
Not	PDHA1	Pyruvate Dehydrogenase E1 Subunit Alpha 1	Protein Coding	P08559	malaria
Not	RASA1	RAS P21 Protein Activator 1	Protein Coding	P20936	malaria
only in protein	RPSA	Ribosomal Protein SA	Protein Coding	P08865	malaria
only in protein	RRAS2	RAS Related 2	Protein Coding	P62070	malaria
Not	YWHAZ	Tyrosine 3-Monooxygenase/Tryptophan 5-Monooxygenase Activation Protein Zeta	Protein Coding	P63104	malaria
Not	ACADVL	Acyl-CoA Dehydrogenase Very Long Chain	Protein Coding	P49748	malaria
Not	ADAM12	ADAM Metallopeptidase Domain 12	Protein Coding	O43184	malaria
only in protein	ADH5	Alcohol Dehydrogenase 5 (Class III), Chi Polypeptide	Protein Coding	P11766	malaria
Not	AGL	Amylo-Alpha-1, 6-Glucosidase, 4-Alpha-Glucanotransferase	Protein Coding	P35573	malaria
Not	AP2M1	Adaptor Related Protein Complex 2 Subunit Mu 1	Protein Coding	Q96CW1	malaria
Not	ATP5F1A	ATP Synthase F1 Subunit Alpha	Protein Coding	P25705	malaria
Not	CLTC	Clathrin Heavy Chain	Protein Coding	Q00610	malaria
only in protein	CRYAB	Crystallin Alpha B	Protein Coding	P02511	malaria
Not	DDB1	Damage Specific DNA Binding Protein 1	Protein Coding	Q16531	malaria
Not	DDOST	Dolichyl-Diphosphooligosaccharide--Protein Glycosyltransferase Non-Catalytic Subunit	Protein Coding	P39656	malaria
Not	DKC1	Dyskerin Pseudouridine Synthase 1	Protein Coding	O60832	malaria
Not	DLAT	Dihydrolipoamide S-Acetyltransferase	Protein Coding	P10515	malaria
Not	DLST	Dihydrolipoamide S-Succinyltransferase	Protein Coding	P36957	malaria
only in protein	EIF2S3	Eukaryotic Translation Initiation Factor 2 Subunit Gamma	Protein Coding	P41091	malaria
Not	ETFA	Electron Transfer Flavoprotein Subunit Alpha	Protein Coding	P13804	malaria
Not	ETFDH	Electron Transfer Flavoprotein Dehydrogenase	Protein Coding	Q16134	malaria
only in protein	FHL2	Four And A Half LIM Domains 2	Protein Coding	Q14192	malaria
only in protein	GPD2	Glycerol-3-Phosphate Dehydrogenase 2	Protein Coding	P43304	malaria
Not	HADHB	Hydroxyacyl-CoA Dehydrogenase Trifunctional Multienzyme Complex Subunit Beta	Protein Coding	P55084	malaria
Not	HSD17B10	Hydroxysteroid 17-Beta Dehydrogenase 10	Protein Coding	Q99714	malaria
Not	HSD17B4	Hydroxysteroid 17-Beta Dehydrogenase 4	Protein Coding	P51659	malaria
Not	IDH3A	Isocitrate Dehydrogenase (NAD(+)) 3 Catalytic Subunit Alpha	Protein Coding	P50213	malaria
only in protein	LAMB2	Laminin Subunit Beta 2	Protein Coding	P55268	malaria
Not	LONP1	Lon Peptidase 1, Mitochondrial	Protein Coding	P36776	malaria
Not	MYH10	Myosin Heavy Chain 10	Protein Coding	P35580	malaria
Not	NDUFS7	NADH:Ubiquinone Oxidoreductase Core Subunit S7	Protein Coding	O75251	malaria
Not	NDUFV1	NADH:Ubiquinone Oxidoreductase Core Subunit V1	Protein Coding	P49821	malaria
Not	NT5C2	5'-Nucleotidase, Cytosolic II	Protein Coding	P49902	malaria
Not	PDHB	Pyruvate Dehydrogenase E1 Subunit Beta	Protein Coding	P11177	malaria
only in protein	PLOD3	Procollagen-Lysine,2-Oxoglutarate 5-Dioxygenase 3	Protein Coding	O60568	malaria
Not	PPP1CB	Protein Phosphatase 1 Catalytic Subunit Beta	Protein Coding	P62140	malaria
Not	PRCP	Prolylcarboxypeptidase	Protein Coding	P42785	malaria
Not	PRKAR2A	Protein Kinase CAMP-Dependent Type II Regulatory Subunit Alpha	Protein Coding	P13861	malaria
only in protein	PRMT5	Protein Arginine Methyltransferase 5	Protein Coding	O14744	malaria
Not	RALA	RAS Like Proto-Oncogene A	Protein Coding	P11233	malaria
Not	SPTBN1	Spectrin Beta, Non-Erythrocytic 1	Protein Coding	Q01082	malaria
Not	SPTLC1	Serine Palmitoyltransferase Long Chain Base Subunit 1	Protein Coding	O15269	malaria
Not	STT3A	STT3 Oligosaccharyltransferase Complex Catalytic Subunit A	Protein Coding	P46977	malaria
Not	SUCLG1	Succinate-CoA Ligase GDP/ADP-Forming Subunit Alpha	Protein Coding	P53597	malaria
only in mRNA	TGFBI	Transforming Growth Factor Beta Induced	Protein Coding	Q15582	malaria
Not	TUBB2A	Tubulin Beta 2A Class IIa	Protein Coding	Q13885	malaria
Not	WFS1	Wolframin ER Transmembrane Glycoprotein	Protein Coding	O76024	malaria
only in protein	ALDH4A1	Aldehyde Dehydrogenase 4 Family Member A1	Protein Coding	P30038	malaria
only in protein	APEX1	Apurinic/Apyrimidinic Endodeoxyribonuclease 1	Protein Coding	P27695	malaria
Not	CCT5	Chaperonin Containing TCP1 Subunit 5	Protein Coding	P48643	malaria
Not	DYNC1H1	Dynein Cytoplasmic 1 Heavy Chain 1	Protein Coding	Q14204	malaria
Not	EPHX1	Epoxide Hydrolase 1	Protein Coding	P07099	malaria
only in protein	KIF5B	Kinesin Family Member 5B	Protein Coding	P33176	malaria
Not	PRDX3	Peroxiredoxin 3	Protein Coding	P30048	malaria
Not	PRKCSH	Protein Kinase C Substrate 80K-H	Protein Coding	P14314	malaria
Not	PSMA6	Proteasome 20S Subunit Alpha 6	Protein Coding	P60900	malaria
only in protein	PSMB1	Proteasome 20S Subunit Beta 1	Protein Coding	P20618	malaria
Not	PSMB4	Proteasome 20S Subunit Beta 4	Protein Coding	P28070	malaria
Not	SF3B1	Splicing Factor 3b Subunit 1	Protein Coding	O75533	malaria
Not	USP5	Ubiquitin Specific Peptidase 5	Protein Coding	P45974	malaria
Not	XRCC6	X-Ray Repair Cross Complementing 6	Protein Coding	P12956	malaria
Not	ABCD3	ATP Binding Cassette Subfamily D Member 3	Protein Coding	P28288	malaria
Not	ATP5F1B	ATP Synthase F1 Subunit Beta	Protein Coding	P06576	malaria
only in protein	COPB2	COPI Coat Complex Subunit Beta 2	Protein Coding	P35606	malaria
Not	COX5A	Cytochrome C Oxidase Subunit 5A	Protein Coding	P20674	malaria
Not	CS	Citrate Synthase	Protein Coding	O75390	malaria
only in protein	CTTN	Cortactin	Protein Coding	Q14247	malaria
only in protein	CUL2	Cullin 2	Protein Coding	Q13617	malaria
Not	CYB5A	Cytochrome B5 Type A	Protein Coding	P00167	malaria
Not	DDX1	DEAD-Box Helicase 1	Protein Coding	Q92499	malaria
only in protein	DPAGT1	Dolichyl-Phosphate N-Acetylglucosaminephosphotransferase 1	Protein Coding	Q9H3H5	malaria
Not	DPM1	Dolichyl-Phosphate Mannosyltransferase Subunit 1, Catalytic	Protein Coding	O60762	malaria
Not	EIF3A	Eukaryotic Translation Initiation Factor 3 Subunit A	Protein Coding	Q14152	malaria
Not	GAK	Cyclin G Associated Kinase	Protein Coding	O14976	malaria
only in protein	GBE1	1,4-Alpha-Glucan Branching Enzyme 1	Protein Coding	Q04446	malaria
Not	GBF1	Golgi Brefeldin A Resistant Guanine Nucleotide Exchange Factor 1	Protein Coding	Q92538	malaria
only in protein	GDI1	GDP Dissociation Inhibitor 1	Protein Coding	P31150	malaria
Not	IDH3B	Isocitrate Dehydrogenase (NAD(+)) 3 Non-Catalytic Subunit Beta	Protein Coding	O43837	malaria
Not	KPNB1	Karyopherin Subunit Beta 1	Protein Coding	Q14974	malaria
only in protein	LAMA5	Laminin Subunit Alpha 5	Protein Coding	O15230	malaria
Not	MAN1A2	Mannosidase Alpha Class 1A Member 2	Protein Coding	O60476	malaria
only in protein	NDUFA12	NADH:Ubiquinone Oxidoreductase Subunit A12	Protein Coding	Q9UI09	malaria
only in mRNA	NDUFB9	NADH:Ubiquinone Oxidoreductase Subunit B9	Protein Coding	Q9Y6M9	malaria
only in protein	NDUFS8	NADH:Ubiquinone Oxidoreductase Core Subunit S8	Protein Coding	O00217	malaria
Not	NNT	Nicotinamide Nucleotide Transhydrogenase	Protein Coding	Q13423	malaria
Not	NOP56	NOP56 Ribonucleoprotein	Protein Coding	O00567	malaria
Not	NUP107	Nucleoporin 107	Protein Coding	P57740	malaria
only in protein	OPA1	OPA1 Mitochondrial Dynamin Like GTPase	Protein Coding	O60313	malaria
Not	PDIA3	Protein Disulfide Isomerase Family A Member 3	Protein Coding	P30101	malaria
Not	PGAM1	Phosphoglycerate Mutase 1	Protein Coding	P18669	malaria
only in protein	PGRMC1	Progesterone Receptor Membrane Component 1	Protein Coding	O00264	malaria
Not	PPOX	Protoporphyrinogen Oxidase	Protein Coding	P50336	malaria
Not	PSMC3	Proteasome 26S Subunit, ATPase 3	Protein Coding	P17980	malaria
only in protein	PXDN	Peroxidasin	Protein Coding	Q92626	malaria
only in protein	RACK1	Receptor For Activated C Kinase 1	Protein Coding	P63244	malaria
Not	RAN	RAN, Member RAS Oncogene Family	Protein Coding	P62826	malaria
Not	RPL15	Ribosomal Protein L15	Protein Coding	P61313	malaria
only in protein	RPL18	Ribosomal Protein L18	Protein Coding	Q07020	malaria
Consistent	RPL21	Ribosomal Protein L21	Protein Coding	P46778	malaria
only in mRNA	RPL35	Ribosomal Protein L35	Protein Coding	P42766	malaria
Not	RPN1	Ribophorin I	Protein Coding	P04843	malaria
only in mRNA	RPS6	Ribosomal Protein S6	Protein Coding	P62753	malaria
Not	RUVBL2	RuvB Like AAA ATPase 2	Protein Coding	Q9Y230	malaria
Not	SLC7A5	Solute Carrier Family 7 Member 5	Protein Coding	Q01650	malaria
only in protein	SNRPN	Small Nuclear Ribonucleoprotein Polypeptide N	Protein Coding	P63162	malaria
Not	STK3	Serine/Threonine Kinase 3	Protein Coding	Q13188	malaria
only in mRNA	TSPO	Translocator Protein	Protein Coding	B1AH88	malaria
Not	TUFM	Tu Translation Elongation Factor, Mitochondrial	Protein Coding	P49411	malaria
Not	VAPB	VAMP Associated Protein B And C	Protein Coding	O95292	malaria
Not	XRCC5	X-Ray Repair Cross Complementing 5	Protein Coding	P13010	malaria
only in protein	ACAA2	Acetyl-CoA Acyltransferase 2	Protein Coding	P42765	malaria
Not	ACTR2	Actin Related Protein 2	Protein Coding	P61160	malaria
Not	ANXA6	Annexin A6	Protein Coding	P08133	malaria
Not	AP1B1	Adaptor Related Protein Complex 1 Subunit Beta 1	Protein Coding	Q10567	malaria
only in protein	AP2S1	Adaptor Related Protein Complex 2 Subunit Sigma 1	Protein Coding	P53680	malaria
Not	ARF6	ADP Ribosylation Factor 6	Protein Coding	P62330	malaria
Not	ARPC2	Actin Related Protein 2/3 Complex Subunit 2	Protein Coding	O15144	malaria
only in mRNA	ARPC3	Actin Related Protein 2/3 Complex Subunit 3	Protein Coding	O15145	malaria
Not	ATP5PO	ATP Synthase Peripheral Stalk Subunit OSCP	Protein Coding	P48047	malaria
only in protein	ATP6V0A1	ATPase H+ Transporting V0 Subunit A1	Protein Coding	Q93050	malaria
Not	CALU	Calumenin	Protein Coding	O43852	malaria
only in protein	CNDP2	Carnosine Dipeptidase 2	Protein Coding	Q96KP4	malaria
Not	COX6A1	Cytochrome C Oxidase Subunit 6A1	Protein Coding	P12074	malaria
Not	DBT	Dihydrolipoamide Branched Chain Transacylase E2	Protein Coding	P11182	malaria
Not	DCXR	Dicarbonyl And L-Xylulose Reductase	Protein Coding	Q7Z4W1	malaria
Not	DHX9	DExH-Box Helicase 9	Protein Coding	Q08211	malaria
Not	EIF4A3	Eukaryotic Translation Initiation Factor 4A3	Protein Coding	P38919	malaria
Not	FBLN2	Fibulin 2	Protein Coding	P98095	malaria
only in mRNA	FKBP8	FKBP Prolyl Isomerase 8	Protein Coding	Q14318	malaria
Not	GALE	UDP-Galactose-4-Epimerase	Protein Coding	Q14376	malaria
Not	GGH	Gamma-Glutamyl Hydrolase	Protein Coding	Q92820	malaria
Not	LAMC1	Laminin Subunit Gamma 1	Protein Coding	P11047	malaria
Not	LCP1	Lymphocyte Cytosolic Protein 1	Protein Coding	P13796	malaria
Not	LMNB2	Lamin B2	Protein Coding	Q03252	malaria
only in protein	LRPPRC	Leucine Rich Pentatricopeptide Repeat Containing	Protein Coding	P42704	malaria
Not	NDUFA9	NADH:Ubiquinone Oxidoreductase Subunit A9	Protein Coding	Q16795	malaria
Not	NDUFB10	NADH:Ubiquinone Oxidoreductase Subunit B10	Protein Coding	O96000	malaria
only in protein	NDUFS2	NADH:Ubiquinone Oxidoreductase Core Subunit S2	Protein Coding	O75306	malaria
Not	NDUFV2	NADH:Ubiquinone Oxidoreductase Core Subunit V2	Protein Coding	P19404	malaria
Not	NPEPPS	Aminopeptidase Puromycin Sensitive	Protein Coding	P55786	malaria
only in protein	P4HA1	Prolyl 4-Hydroxylase Subunit Alpha 1	Protein Coding	P13674	malaria
Not	PAFAH1B2	Platelet Activating Factor Acetylhydrolase 1b Catalytic Subunit 2	Protein Coding	P68402	malaria
only in protein	PDCD4	Programmed Cell Death 4	Protein Coding	Q53EL6	malaria
only in protein	PDCD6IP	Programmed Cell Death 6 Interacting Protein	Protein Coding	Q8WUM4	malaria
only in protein	PSMA4	Proteasome 20S Subunit Alpha 4	Protein Coding	P25789	malaria
only in protein	PSMC1	Proteasome 26S Subunit, ATPase 1	Protein Coding	P62191	malaria
only in protein	PSMD14	Proteasome 26S Subunit, Non-ATPase 14	Protein Coding	O00487	malaria
only in protein	PSMD2	Proteasome 26S Subunit Ubiquitin Receptor, Non-ATPase 2	Protein Coding	Q13200	malaria
Not	PSMD7	Proteasome 26S Subunit, Non-ATPase 7	Protein Coding	P51665	malaria
Not	PTBP1	Polypyrimidine Tract Binding Protein 1	Protein Coding	P26599	malaria
Not	PTGES2	Prostaglandin E Synthase 2	Protein Coding	Q9H7Z7	malaria
Not	PTRH2	Peptidyl-TRNA Hydrolase 2	Protein Coding	Q9Y3E5	malaria
Not	RPL13	Ribosomal Protein L13	Protein Coding	P26373	malaria
Not	RPL26	Ribosomal Protein L26	Protein Coding	P61254	malaria
Not	RPL27	Ribosomal Protein L27	Protein Coding	P61353	malaria
only in mRNA	RPS20	Ribosomal Protein S20	Protein Coding	P60866	malaria
only in protein	RPS24	Ribosomal Protein S24	Protein Coding	P62847	malaria
Not	RPS26	Ribosomal Protein S26	Protein Coding	P62854	malaria
Consistent	RPS27	Ribosomal Protein S27	Protein Coding	P42677	malaria
only in protein	RPS3	Ribosomal Protein S3	Protein Coding	P23396	malaria
Not	SAR1B	Secretion Associated Ras Related GTPase 1B	Protein Coding	Q9Y6B6	malaria
Not	SDHC	Succinate Dehydrogenase Complex Subunit C	Protein Coding	Q99643	malaria
Not	SEC23A	SEC23 Homolog A, COPII Coat Complex Component	Protein Coding	Q15436	malaria
Not	SEC31A	SEC31 Homolog A, COPII Coat Complex Component	Protein Coding	O94979	malaria
Not	SLC25A11	Solute Carrier Family 25 Member 11	Protein Coding	Q02978	malaria
Not	SLC44A1	Solute Carrier Family 44 Member 1	Protein Coding	Q8WWI5	malaria
only in protein	SRP54	Signal Recognition Particle 54	Protein Coding	P61011	malaria
Not	SRSF1	Serine And Arginine Rich Splicing Factor 1	Protein Coding	Q07955	malaria
Not	STT3B	STT3 Oligosaccharyltransferase Complex Catalytic Subunit B	Protein Coding	Q8TCJ2	malaria
Not	TECR	Trans-2,3-Enoyl-CoA Reductase	Protein Coding	Q9NZ01	malaria
Not	UQCRB	Ubiquinol-Cytochrome C Reductase Binding Protein	Protein Coding	P14927	malaria
Not	VDAC2	Voltage Dependent Anion Channel 2	Protein Coding	P45880	malaria
Not	VPS35	VPS35 Retromer Complex Component	Protein Coding	Q96QK1	malaria
only in protein	YME1L1	YME1 Like 1 ATPase	Protein Coding	Q96TA2	malaria
only in protein	ABHD12	Abhydrolase Domain Containing 12, Lysophospholipase	Protein Coding	Q8N2K0	malaria
Not	ACTR3	Actin Related Protein 3	Protein Coding	P61158	malaria
Not	ALG2	ALG2 Alpha-1,3/1,6-Mannosyltransferase	Protein Coding	Q9H553	malaria
only in protein	ALG5	ALG5 Dolichyl-Phosphate Beta-Glucosyltransferase	Protein Coding	Q9Y673	malaria
Not	AP1G1	Adaptor Related Protein Complex 1 Subunit Gamma 1	Protein Coding	O43747	malaria
Not	APOD	Apolipoprotein D	Protein Coding	P05090	malaria
only in protein	ARCN1	Archain 1	Protein Coding	P48444	malaria
Not	ATP6V0D1	ATPase H+ Transporting V0 Subunit D1	Protein Coding	P61421	malaria
only in mRNA	BANF1	BAF Nuclear Assembly Factor 1	Protein Coding	O75531	malaria
Not	BCAP31	B Cell Receptor Associated Protein 31	Protein Coding	P51572	malaria
only in protein	CAP1	Cyclase Associated Actin Cytoskeleton Regulatory Protein 1	Protein Coding	Q01518	malaria
Not	CCT2	Chaperonin Containing TCP1 Subunit 2	Protein Coding	P78371	malaria
Not	CCT3	Chaperonin Containing TCP1 Subunit 3	Protein Coding	P49368	malaria
Not	CISD2	CDGSH Iron Sulfur Domain 2	Protein Coding	Q8N5K1	malaria
Not	CNOT1	CCR4-NOT Transcription Complex Subunit 1	Protein Coding	A5YKK6	malaria
Not	COPA	COPI Coat Complex Subunit Alpha	Protein Coding	P53621	malaria
Not	CPM	Carboxypeptidase M	Protein Coding	P14384	malaria
Consistent	CTNNA2	Catenin Alpha 2	Protein Coding	P26232	malaria
Not	DAD1	Defender Against Cell Death 1	Protein Coding	P61803	malaria
Not	DRG1	Developmentally Regulated GTP Binding Protein 1	Protein Coding	Q9Y295	malaria
Not	ERP44	Endoplasmic Reticulum Protein 44	Protein Coding	Q9BS26	malaria
only in protein	EXOC5	Exocyst Complex Component 5	Protein Coding	O00471	malaria
Not	FARSA	Phenylalanyl-TRNA Synthetase Subunit Alpha	Protein Coding	Q9Y285	malaria
only in protein	FBN2	Fibrillin 2	Protein Coding	P35556	malaria
Not	GOLGA2	Golgin A2	Protein Coding	Q08379	malaria
only in protein	HDLBP	High Density Lipoprotein Binding Protein	Protein Coding	Q00341	malaria
Consistent	HMGB2	High Mobility Group Box 2	Protein Coding	P26583	malaria
only in protein	KDSR	3-Ketodihydrosphingosine Reductase	Protein Coding	Q06136	malaria
only in protein	LASP1	LIM And SH3 Protein 1	Protein Coding	Q14847	malaria
Not	LIN28B	Lin-28 Homolog B	Protein Coding	Q6ZN17	malaria
Not	MPDU1	Mannose-P-Dolichol Utilization Defect 1	Protein Coding	O75352	malaria
Not	MPV17	Mitochondrial Inner Membrane Protein MPV17	Protein Coding	P39210	malaria
only in protein	MTX2	Metaxin 2	Protein Coding	O75431	malaria
Not	NDUFAB1	NADH:Ubiquinone Oxidoreductase Subunit AB1	Protein Coding	O14561	malaria
Not	NDUFAF4	NADH:Ubiquinone Oxidoreductase Complex Assembly Factor 4	Protein Coding	Q9P032	malaria
Not	NUP133	Nucleoporin 133	Protein Coding	Q8WUM0	malaria
only in protein	NUP85	Nucleoporin 85	Protein Coding	Q9BW27	malaria
Not	NUP93	Nucleoporin 93	Protein Coding	Q8N1F7	malaria
Not	PGM2	Phosphoglucomutase 2	Protein Coding	Q96G03	malaria
Not	PHB2	Prohibitin 2	Protein Coding	Q99623	malaria
Not	PIGT	Phosphatidylinositol Glycan Anchor Biosynthesis Class T	Protein Coding	Q969N2	malaria
Not	PSMA5	Proteasome 20S Subunit Alpha 5	Protein Coding	P28066	malaria
Not	PSMC5	Proteasome 26S Subunit, ATPase 5	Protein Coding	P62195	malaria
Not	PSMD12	Proteasome 26S Subunit, Non-ATPase 12	Protein Coding	O00232	malaria
Not	PSMD3	Proteasome 26S Subunit, Non-ATPase 3	Protein Coding	O43242	malaria
Not	RAB10	RAB10, Member RAS Oncogene Family	Protein Coding	P61026	malaria
Not	RAB2A	RAB2A, Member RAS Oncogene Family	Protein Coding	P61019	malaria
only in protein	RHOC	Ras Homolog Family Member C	Protein Coding	P08134	malaria
only in protein	RPL10A	Ribosomal Protein L10a	Protein Coding	P62906	malaria
Not	RPL3	Ribosomal Protein L3	Protein Coding	P39023	malaria
only in protein	RPL35A	Ribosomal Protein L35a	Protein Coding	P18077	malaria
only in protein	RPL8	Ribosomal Protein L8	Protein Coding	P62917	malaria
Not	RPN2	Ribophorin II	Protein Coding	P04844	malaria
Consistent	RPS13	Ribosomal Protein S13	Protein Coding	P62277	malaria
Not	RPS15A	Ribosomal Protein S15a	Protein Coding	P62244	malaria
only in mRNA	RPS7	Ribosomal Protein S7	Protein Coding	P62081	malaria
Not	SEC13	SEC13 Homolog, Nuclear Pore And COPII Coat Complex Component	Protein Coding	P55735	malaria
Not	SEL1L	SEL1L Adaptor Subunit Of SYVN1 Ubiquitin Ligase	Protein Coding	Q9UBV2	malaria
only in protein	SF3B2	Splicing Factor 3b Subunit 2	Protein Coding	Q13435	malaria
Not	SLC25A6	Solute Carrier Family 25 Member 6	Protein Coding	P12236	malaria
Not	SNRNP200	Small Nuclear Ribonucleoprotein U5 Subunit 200	Protein Coding	O75643	malaria
Not	SSB	Small RNA Binding Exonuclease Protection Factor La	Protein Coding	P05455	malaria
only in protein	TCP1	T-Complex 1	Protein Coding	P17987	malaria
Not	TMED10	Transmembrane P24 Trafficking Protein 10	Protein Coding	P49755	malaria
Not	TMEM43	Transmembrane Protein 43	Protein Coding	Q9BTV4	malaria
only in protein	TNPO3	Transportin 3	Protein Coding	Q9Y5L0	malaria
Not	TPR	Translocated Promoter Region, Nuclear Basket Protein	Protein Coding	P12270	malaria
only in protein	TUSC3	Tumor Suppressor Candidate 3	Protein Coding	Q13454	malaria
Not	TXNDC5	Thioredoxin Domain Containing 5	Protein Coding	Q8NBS9	malaria
Not	XRN2	5'-3' Exoribonuclease 2	Protein Coding	Q9H0D6	malaria
Not	ACSL3	Acyl-CoA Synthetase Long Chain Family Member 3	Protein Coding	O95573	malaria
Not	ALG6	ALG6 Alpha-1,3-Glucosyltransferase	Protein Coding	Q9Y672	malaria
Not	ARF4	ADP Ribosylation Factor 4	Protein Coding	P18085	malaria
only in protein	ARHGAP17	Rho GTPase Activating Protein 17	Protein Coding	Q68EM7	malaria
only in mRNA	ARPC4	Actin Related Protein 2/3 Complex Subunit 4	Protein Coding	P59998	malaria
Not	ATAD3A	ATPase Family AAA Domain Containing 3A	Protein Coding	Q9NVI7	malaria
only in protein	ATP5F1D	ATP Synthase F1 Subunit Delta	Protein Coding	P30049	malaria
Not	BAG2	BAG Cochaperone 2	Protein Coding	O95816	malaria
Not	CAPZA1	Capping Actin Protein Of Muscle Z-Line Subunit Alpha 1	Protein Coding	P52907	malaria
Not	CAPZB	Capping Actin Protein Of Muscle Z-Line Subunit Beta	Protein Coding	P47756	malaria
Not	CCT4	Chaperonin Containing TCP1 Subunit 4	Protein Coding	P50991	malaria
Not	CCT8	Chaperonin Containing TCP1 Subunit 8	Protein Coding	P50990	malaria
Not	CDIPT	CDP-Diacylglycerol--Inositol 3-Phosphatidyltransferase	Protein Coding	O14735	malaria
only in protein	CLIC5	Chloride Intracellular Channel 5	Protein Coding	Q9NZA1	malaria
Not	COPB1	COPI Coat Complex Subunit Beta 1	Protein Coding	P53618	malaria
Not	COPE	COPI Coat Complex Subunit Epsilon	Protein Coding	O14579	malaria
Not	COPS3	COP9 Signalosome Subunit 3	Protein Coding	Q9UNS2	malaria
Not	CSE1L	Chromosome Segregation 1 Like	Protein Coding	P55060	malaria
only in protein	CSRP2	Cysteine And Glycine Rich Protein 2	Protein Coding	Q16527	malaria
only in protein	DCTN2	Dynactin Subunit 2	Protein Coding	Q13561	malaria
Not	DHX15	DEAH-Box Helicase 15	Protein Coding	O43143	malaria
Not	DNAJB11	DnaJ Heat Shock Protein Family (Hsp40) Member B11	Protein Coding	Q9UBS4	malaria
Not	DNAJC3	DnaJ Heat Shock Protein Family (Hsp40) Member C3	Protein Coding	Q13217	malaria
only in protein	EHD1	EH Domain Containing 1	Protein Coding	Q9H4M9	malaria
only in protein	ELOVL1	ELOVL Fatty Acid Elongase 1	Protein Coding	Q9BW60	malaria
Not	EPS15L1	Epidermal Growth Factor Receptor Pathway Substrate 15 Like 1	Protein Coding	Q9UBC2	malaria
Not	EXOC2	Exocyst Complex Component 2	Protein Coding	Q96KP1	malaria
Not	EXOC4	Exocyst Complex Component 4	Protein Coding	Q96A65	malaria
Not	FDX1	Ferredoxin 1	Protein Coding	P10109	malaria
only in protein	GUCY1B1	Guanylate Cyclase 1 Soluble Subunit Beta 1	Protein Coding	Q02153	malaria
Not	HIBADH	3-Hydroxyisobutyrate Dehydrogenase	Protein Coding	P31937	malaria
only in protein	IARS2	Isoleucyl-TRNA Synthetase 2, Mitochondrial	Protein Coding	Q9NSE4	malaria
Not	IDH3G	Isocitrate Dehydrogenase (NAD(+)) 3 Non-Catalytic Subunit Gamma	Protein Coding	P51553	malaria
Not	IMMT	Inner Membrane Mitochondrial Protein	Protein Coding	Q16891	malaria
Not	ISYNA1	Inositol-3-Phosphate Synthase 1	Protein Coding	Q9NPH2	malaria
only in protein	LIMS1	LIM Zinc Finger Domain Containing 1	Protein Coding	P48059	malaria
only in protein	NDUFA5	NADH:Ubiquinone Oxidoreductase Subunit A5	Protein Coding	Q16718	malaria
Not	NUCB2	Nucleobindin 2	Protein Coding	P80303	malaria
only in protein	OLA1	Obg Like ATPase 1	Protein Coding	Q9NTK5	malaria
Not	PA2G4	Proliferation-Associated 2G4	Protein Coding	Q9UQ80	malaria
only in protein	PIGO	Phosphatidylinositol Glycan Anchor Biosynthesis Class O	Protein Coding	Q8TEQ8	malaria
only in protein	PIGS	Phosphatidylinositol Glycan Anchor Biosynthesis Class S	Protein Coding	Q96S52	malaria
Not	PSMD13	Proteasome 26S Subunit, Non-ATPase 13	Protein Coding	Q9UNM6	malaria
Not	RAB1A	RAB1A, Member RAS Oncogene Family	Protein Coding	P62820	malaria
Not	RPL12	Ribosomal Protein L12	Protein Coding	P30050	malaria
Not	RPL19	Ribosomal Protein L19	Protein Coding	P84098	malaria
Not	RPL23	Ribosomal Protein L23	Protein Coding	P62829	malaria
Not	RPL23A	Ribosomal Protein L23a	Protein Coding	P62750	malaria
Not	RPL9	Ribosomal Protein L9	Protein Coding	P32969	malaria
Not	RPLP0	Ribosomal Protein Lateral Stalk Subunit P0	Protein Coding	P05388	malaria
Not	RPS16	Ribosomal Protein S16	Protein Coding	P62249	malaria
Not	RPS2	Ribosomal Protein S2	Protein Coding	P15880	malaria
Not	RPS23	Ribosomal Protein S23	Protein Coding	P62266	malaria
Not	SCYL1	SCY1 Like Pseudokinase 1	Protein Coding	Q96KG9	malaria
Not	SDCBP	Syndecan Binding Protein	Protein Coding	O00560	malaria
Not	SH3GLB1	SH3 Domain Containing GRB2 Like, Endophilin B1	Protein Coding	Q9Y371	malaria
Not	SLC25A22	Solute Carrier Family 25 Member 22	Protein Coding	Q9H936	malaria
only in protein	SND1	Staphylococcal Nuclease And Tudor Domain Containing 1	Protein Coding	Q7KZF4	malaria
Not	SRP72	Signal Recognition Particle 72	Protein Coding	O76094	malaria
only in protein	SSBP1	Single Stranded DNA Binding Protein 1	Protein Coding	Q04837	malaria
Not	SSR1	Signal Sequence Receptor Subunit 1	Protein Coding	P43307	malaria
only in protein	SUMO2	Small Ubiquitin Like Modifier 2	Protein Coding	P61956	malaria
only in protein	TLN2	Talin 2	Protein Coding	Q9Y4G6	malaria
Not	TNPO1	Transportin 1	Protein Coding	Q92973	malaria
only in protein	TOMM40	Translocase Of Outer Mitochondrial Membrane 40	Protein Coding	O96008	malaria
Not	UGGT1	UDP-Glucose Glycoprotein Glucosyltransferase 1	Protein Coding	Q9NYU2	malaria
Not	UPF1	UPF1 RNA Helicase And ATPase	Protein Coding	Q92900	malaria
Not	UQCRQ	Ubiquinol-Cytochrome C Reductase Complex III Subunit VII	Protein Coding	O14949	malaria
only in protein	WDR1	WD Repeat Domain 1	Protein Coding	O75083	malaria
only in protein	ZMPSTE24	Zinc Metallopeptidase STE24	Protein Coding	O75844	malaria
only in protein	ACOX3	Acyl-CoA Oxidase 3, Pristanoyl	Protein Coding	O15254	malaria
Not	AP1M1	Adaptor Related Protein Complex 1 Subunit Mu 1	Protein Coding	Q9BXS5	malaria
Not	ARL1	ADP Ribosylation Factor Like GTPase 1	Protein Coding	P40616	malaria
Not	ARPC5	Actin Related Protein 2/3 Complex Subunit 5	Protein Coding	O15511	malaria
Not	ATP5F1C	ATP Synthase F1 Subunit Gamma	Protein Coding	P36542	malaria
Not	ATP5PB	ATP Synthase Peripheral Stalk-Membrane Subunit B	Protein Coding	P24539	malaria
Consistent	BLVRB	Biliverdin Reductase B	Protein Coding	P30043	malaria
Not	CAND1	Cullin Associated And Neddylation Dissociated 1	Protein Coding	Q86VP6	malaria
Not	CCT6A	Chaperonin Containing TCP1 Subunit 6A	Protein Coding	P40227	malaria
Not	CLINT1	Clathrin Interactor 1	Protein Coding	Q14677	malaria
Not	CLTA	Clathrin Light Chain A	Protein Coding	P09496	malaria
Not	CNN1	Calponin 1	Protein Coding	P51911	malaria
only in mRNA	CNN2	Calponin 2	Protein Coding	Q99439	malaria
only in protein	COPZ1	COPI Coat Complex Subunit Zeta 1	Protein Coding	P61923	malaria
only in protein	CORO1C	Coronin 1C	Protein Coding	Q9ULV4	malaria
only in protein	DDX17	DEAD-Box Helicase 17	Protein Coding	Q92841	malaria
Not	DNAJC13	DnaJ Heat Shock Protein Family (Hsp40) Member C13	Protein Coding	O75165	malaria
Not	EIF3E	Eukaryotic Translation Initiation Factor 3 Subunit E	Protein Coding	P60228	malaria
Not	EIF3G	Eukaryotic Translation Initiation Factor 3 Subunit G	Protein Coding	O75821	malaria
only in protein	EIF3I	Eukaryotic Translation Initiation Factor 3 Subunit I	Protein Coding	Q13347	malaria
Not	EIF3L	Eukaryotic Translation Initiation Factor 3 Subunit L	Protein Coding	Q9Y262	malaria
Not	EIF3M	Eukaryotic Translation Initiation Factor 3 Subunit M	Protein Coding	Q7L2H7	malaria
Not	FERMT2	FERM Domain Containing Kindlin 2	Protein Coding	Q96AC1	malaria
Not	HSD17B12	Hydroxysteroid 17-Beta Dehydrogenase 12	Protein Coding	Q53GQ0	malaria
Consistent	IFI30	IFI30 Lysosomal Thiol Reductase	Protein Coding	P13284	malaria
Not	KDELR1	KDEL Endoplasmic Reticulum Protein Retention Receptor 1	Protein Coding	P24390	malaria
Not	LYPLA2	Lysophospholipase 2	Protein Coding	O95372	malaria
Not	MFAP4	Microfibril Associated Protein 4	Protein Coding	P55083	malaria
Not	MYL6	Myosin Light Chain 6	Protein Coding	P60660	malaria
only in mRNA	NAPRT	Nicotinate Phosphoribosyltransferase	Protein Coding	Q6XQN6	malaria
only in protein	NCKAP1	NCK Associated Protein 1	Protein Coding	Q9Y2A7	malaria
only in protein	PCMT1	Protein-L-Isoaspartate (D-Aspartate) O-Methyltransferase	Protein Coding	P22061	malaria
Not	PSMC2	Proteasome 26S Subunit, ATPase 2	Protein Coding	P35998	malaria
Not	PSMC6	Proteasome 26S Subunit, ATPase 6	Protein Coding	P62333	malaria
Not	PSMD1	Proteasome 26S Subunit, Non-ATPase 1	Protein Coding	Q99460	malaria
Not	PSMD11	Proteasome 26S Subunit, Non-ATPase 11	Protein Coding	O00231	malaria
Not	PSMD6	Proteasome 26S Subunit, Non-ATPase 6	Protein Coding	Q15008	malaria
only in protein	QSOX1	Quiescin Sulfhydryl Oxidase 1	Protein Coding	O00391	malaria
only in protein	RAB35	RAB35, Member RAS Oncogene Family	Protein Coding	Q15286	malaria
Not	RAB5C	RAB5C, Member RAS Oncogene Family	Protein Coding	P51148	malaria
Not	RAB8A	RAB8A, Member RAS Oncogene Family	Protein Coding	P61006	malaria
Not	RCN2	Reticulocalbin 2	Protein Coding	Q14257	malaria
Not	REEP5	Receptor Accessory Protein 5	Protein Coding	Q00765	malaria
only in mRNA	RPL14	Ribosomal Protein L14	Protein Coding	P50914	malaria
only in mRNA	RPL24	Ribosomal Protein L24	Protein Coding	P83731	malaria
Not	RPL27A	Ribosomal Protein L27a	Protein Coding	P46776	malaria
Not	RPL28	Ribosomal Protein L28	Protein Coding	P46779	malaria
only in protein	RPL30	Ribosomal Protein L30	Protein Coding	P62888	malaria
only in mRNA	RPL6	Ribosomal Protein L6	Protein Coding	Q02878	malaria
only in mRNA	RPLP2	Ribosomal Protein Lateral Stalk Subunit P2	Protein Coding	P05387	malaria
Consistent	RPS11	Ribosomal Protein S11	Protein Coding	P62280	malaria
only in protein	RPS5	Ribosomal Protein S5	Protein Coding	P46782	malaria
only in protein	RSU1	Ras Suppressor Protein 1	Protein Coding	Q15404	malaria
Not	SACM1L	SAC1 Like Phosphatidylinositide Phosphatase	Protein Coding	Q9NTJ5	malaria
only in protein	SCFD1	Sec1 Family Domain Containing 1	Protein Coding	Q8WVM8	malaria
Not	SEC24A	SEC24 Homolog A, COPII Coat Complex Component	Protein Coding	O95486	malaria
Not	SNU13	Small Nuclear Ribonucleoprotein 13	Protein Coding	P55769	malaria
Not	STX7	Syntaxin 7	Protein Coding	O15400	malaria
Not	TIMM50	Translocase Of Inner Mitochondrial Membrane 50	Protein Coding	Q3ZCQ8	malaria
Not	TINAGL1	Tubulointerstitial Nephritis Antigen Like 1	Protein Coding	Q9GZM7	malaria
Not	UFSP2	UFM1 Specific Peptidase 2	Protein Coding	Q9NUQ7	malaria
Not	VPS29	VPS29 Retromer Complex Component	Protein Coding	Q9UBQ0	malaria
Not	VPS45	Vacuolar Protein Sorting 45 Homolog	Protein Coding	Q9NRW7	malaria
Not	ANO10	Anoctamin 10	Protein Coding	Q9NW15	malaria
only in protein	DYNC1LI2	Dynein Cytoplasmic 1 Light Intermediate Chain 2	Protein Coding	O43237	malaria
Not	EIF3C	Eukaryotic Translation Initiation Factor 3 Subunit C	Protein Coding	Q99613	malaria
Not	EIF3D	Eukaryotic Translation Initiation Factor 3 Subunit D	Protein Coding	O15371	malaria
only in protein	FAF2	Fas Associated Factor Family Member 2	Protein Coding	Q96CS3	malaria
only in protein	FKBP2	FKBP Prolyl Isomerase 2	Protein Coding	P26885	malaria
only in protein	GOLPH3	Golgi Phosphoprotein 3	Protein Coding	Q9H4A6	malaria
only in protein	IPO11	Importin 11	Protein Coding	Q9UI26	malaria
Not	MYO1B	Myosin IB	Protein Coding	O43795	malaria
only in protein	NUP205	Nucleoporin 205	Protein Coding	Q92621	malaria
only in protein	NUP54	Nucleoporin 54	Protein Coding	Q7Z3B4	malaria
only in protein	RAB18	RAB18, Member RAS Oncogene Family	Protein Coding	Q9NP72	malaria
Not	RPL18A	Ribosomal Protein L18a	Protein Coding	Q02543	malaria
Not	SEC61B	SEC61 Translocon Subunit Beta	Protein Coding	P60468	malaria
Not	SFXN1	Sideroflexin 1	Protein Coding	Q9H9B4	malaria
Not	SMPD4	Sphingomyelin Phosphodiesterase 4	Protein Coding	Q9NXE4	malaria
only in protein	SNX2	Sorting Nexin 2	Protein Coding	O60749	malaria
Not	STOML2	Stomatin Like 2	Protein Coding	Q9UJZ1	malaria
Not	SYMPK	Symplekin Scaffold Protein	Protein Coding	Q92797	malaria
only in protein	TOMM70	Translocase Of Outer Mitochondrial Membrane 70	Protein Coding	O94826	malaria
Not	UBR4	Ubiquitin Protein Ligase E3 Component N-Recognin 4	Protein Coding	Q5T4S7	malaria
Not	WASHC5	WASH Complex Subunit 5	Protein Coding	Q12768	malaria
only in protein	XPO7	Exportin 7	Protein Coding	Q9UIA9	malaria
Not	ACTR1A	Actin Related Protein 1A	Protein Coding	P61163	malaria
only in protein	ALG12	ALG12 Alpha-1,6-Mannosyltransferase	Protein Coding	Q9BV10	malaria
only in protein	ANKFY1	Ankyrin Repeat And FYVE Domain Containing 1	Protein Coding	Q9P2R3	malaria
Not	AP2A2	Adaptor Related Protein Complex 2 Subunit Alpha 2	Protein Coding	O94973	malaria
Not	ATP5PD	ATP Synthase Peripheral Stalk Subunit D	Protein Coding	O75947	malaria
Not	DCAF1	DDB1 And CUL4 Associated Factor 1	Protein Coding	Q9Y4B6	malaria
Not	DNAJC11	DnaJ Heat Shock Protein Family (Hsp40) Member C11	Protein Coding	Q9NVH1	malaria
only in protein	DYNLL2	Dynein Light Chain LC8-Type 2	Protein Coding	Q96FJ2	malaria
Not	EIF3B	Eukaryotic Translation Initiation Factor 3 Subunit B	Protein Coding	P55884	malaria
Not	EMC1	ER Membrane Protein Complex Subunit 1	Protein Coding	Q8N766	malaria
only in protein	EXOC8	Exocyst Complex Component 8	Protein Coding	Q8IYI6	malaria
Not	FAU	FAU Ubiquitin Like And Ribosomal Protein S30 Fusion	Protein Coding	P62861	malaria
Not	FIS1	Fission, Mitochondrial 1	Protein Coding	Q9Y3D6	malaria
Not	FNDC3A	Fibronectin Type III Domain Containing 3A	Protein Coding	Q9Y2H6	malaria
only in protein	GHITM	Growth Hormone Inducible Transmembrane Protein	Protein Coding	Q9H3K2	malaria
Not	GLG1	Golgi Glycoprotein 1	Protein Coding	Q92896	malaria
Not	ILF2	Interleukin Enhancer Binding Factor 2	Protein Coding	Q12905	malaria
Not	IPO5	Importin 5	Protein Coding	O00410	malaria
Not	IPO7	Importin 7	Protein Coding	O95373	malaria
Not	LPCAT3	Lysophosphatidylcholine Acyltransferase 3	Protein Coding	Q6P1A2	malaria
only in protein	MTREX	Mtr4 Exosome RNA Helicase	Protein Coding	P42285	malaria
Not	MYO1D	Myosin ID	Protein Coding	O94832	malaria
Not	NAPA	NSF Attachment Protein Alpha	Protein Coding	P54920	malaria
Not	NCLN	Nicalin	Protein Coding	Q969V3	malaria
Not	NOP58	NOP58 Ribonucleoprotein	Protein Coding	Q9Y2X3	malaria
Not	PDIA6	Protein Disulfide Isomerase Family A Member 6	Protein Coding	Q15084	malaria
only in protein	PDS5B	PDS5 Cohesin Associated Factor B	Protein Coding	Q9NTI5	malaria
Not	POLR2H	RNA Polymerase II, I And III Subunit H	Protein Coding	P52434	malaria
Not	PRPF19	Pre-MRNA Processing Factor 19	Protein Coding	Q9UMS4	malaria
Not	RALGAPB	Ral GTPase Activating Protein Non-Catalytic Subunit Beta	Protein Coding	Q86X10	malaria
Not	RPL38	Ribosomal Protein L38	Protein Coding	P63173	malaria
Not	RPS21	Ribosomal Protein S21	Protein Coding	P63220	malaria
only in protein	RPS4X	Ribosomal Protein S4 X-Linked	Protein Coding	P62701	malaria
Not	RTCB	RNA 2',3'-Cyclic Phosphate And 5'-OH Ligase	Protein Coding	Q9Y3I0	malaria
only in protein	SNRPD1	Small Nuclear Ribonucleoprotein D1 Polypeptide	Protein Coding	P62314	malaria
Not	TIMMDC1	Translocase Of Inner Mitochondrial Membrane Domain Containing 1	Protein Coding	Q9NPL8	malaria
Not	TMED2	Transmembrane P24 Trafficking Protein 2	Protein Coding	Q15363	malaria
Not	TMED4	Transmembrane P24 Trafficking Protein 4	Protein Coding	Q7Z7H5	malaria
Not	TNFAIP8	TNF Alpha Induced Protein 8	Protein Coding	O95379	malaria
Not	TPD52L2	TPD52 Like 2	Protein Coding	O43399	malaria
only in protein	U2AF2	U2 Small Nuclear RNA Auxiliary Factor 2	Protein Coding	P26368	malaria
only in protein	VKORC1L1	Vitamin K Epoxide Reductase Complex Subunit 1 Like 1	Protein Coding	Q8N0U8	malaria
Not	VPS18	VPS18 Core Subunit Of CORVET And HOPS Complexes	Protein Coding	Q9P253	malaria
Not	ABLIM3	Actin Binding LIM Protein Family Member 3	Protein Coding	O94929	malaria
Not	ANAPC4	Anaphase Promoting Complex Subunit 4	Protein Coding	Q9UJX5	malaria
Not	ARL6IP5	ADP Ribosylation Factor Like GTPase 6 Interacting Protein 5	Protein Coding	O75915	malaria
Not	CARHSP1	Calcium Regulated Heat Stable Protein 1	Protein Coding	Q9Y2V2	malaria
Not	CCDC47	Coiled-Coil Domain Containing 47	Protein Coding	Q96A33	malaria
only in protein	CDK5RAP3	CDK5 Regulatory Subunit Associated Protein 3	Protein Coding	Q96JB5	malaria
only in protein	CHID1	Chitinase Domain Containing 1	Protein Coding	Q9BWS9	malaria
only in protein	CHMP6	Charged Multivesicular Body Protein 6	Protein Coding	Q96FZ7	malaria
Not	CMAS	Cytidine Monophosphate N-Acetylneuraminic Acid Synthetase	Protein Coding	Q8NFW8	malaria
Not	ERGIC3	ERGIC And Golgi 3	Protein Coding	Q9Y282	malaria
only in protein	ERH	ERH MRNA Splicing And Mitosis Factor	Protein Coding	P84090	malaria
Not	ERLEC1	Endoplasmic Reticulum Lectin 1	Protein Coding	Q96DZ1	malaria
Not	ERP29	Endoplasmic Reticulum Protein 29	Protein Coding	P30040	malaria
Not	ESYT2	Extended Synaptotagmin 2	Protein Coding	A0FGR8	malaria
Not	EXOC1	Exocyst Complex Component 1	Protein Coding	Q9NV70	malaria
Not	MLEC	Malectin	Protein Coding	Q14165	malaria
Not	MPP7	MAGUK P55 Scaffold Protein 7	Protein Coding	Q5T2T1	malaria
Not	MYL12B	Myosin Light Chain 12B	Protein Coding	O14950	malaria
Not	NRBP1	Nuclear Receptor Binding Protein 1	Protein Coding	Q9UHY1	malaria
only in protein	PDIA5	Protein Disulfide Isomerase Family A Member 5	Protein Coding	Q14554	malaria
Not	POLR2I	RNA Polymerase II Subunit I	Protein Coding	P36954	malaria
Not	RAP2B	RAP2B, Member Of RAS Oncogene Family	Protein Coding	P61225	malaria
only in protein	RPL32	Ribosomal Protein L32	Protein Coding	P62910	malaria
Not	RPL37A	Ribosomal Protein L37a	Protein Coding	P61513	malaria
only in protein	SNRNP40	Small Nuclear Ribonucleoprotein U5 Subunit 40	Protein Coding	Q96DI7	malaria
only in protein	SNRPG	Small Nuclear Ribonucleoprotein Polypeptide G	Protein Coding	P62308	malaria
only in protein	SNX6	Sorting Nexin 6	Protein Coding	Q9UNH7	malaria
Not	STX18	Syntaxin 18	Protein Coding	Q9P2W9	malaria
Not	SVEP1	Sushi, Von Willebrand Factor Type A, EGF And Pentraxin Domain Containing 1	Protein Coding	Q4LDE5	malaria
only in protein	TM9SF3	Transmembrane 9 Superfamily Member 3	Protein Coding	Q9HD45	malaria
Not	TM9SF4	Transmembrane 9 Superfamily Member 4	Protein Coding	Q92544	malaria
Not	TSPAN9	Tetraspanin 9	Protein Coding	O75954	malaria
only in protein	USO1	USO1 Vesicle Transport Factor	Protein Coding	O60763	malaria
Not	APMAP	Adipocyte Plasma Membrane Associated Protein	Protein Coding	Q9HDC9	malaria
Not	ATP5MG	ATP Synthase Membrane Subunit G	Protein Coding	O75964	malaria
Not	CNIH4	Cornichon Family AMPA Receptor Auxiliary Protein 4	Protein Coding	Q9P003	malaria
only in protein	CNN3	Calponin 3	Protein Coding	Q15417	malaria
Not	HOOK3	Hook Microtubule Tethering Protein 3	Protein Coding	Q86VS8	malaria
Not	KATNAL2	Katanin Catalytic Subunit A1 Like 2	Protein Coding	Q8IYT4	malaria
Not	NUDT21	Nudix Hydrolase 21	Protein Coding	O43809	malaria
Not	PEF1	Penta-EF-Hand Domain Containing 1	Protein Coding	Q9UBV8	malaria
only in protein	RAB4B	RAB4B, Member RAS Oncogene Family	Protein Coding	P61018	malaria
Not	RTRAF	RNA Transcription, Translation And Transport Factor	Protein Coding	Q9Y224	malaria
Not	SCCPDH	Saccharopine Dehydrogenase (Putative)	Protein Coding	Q8NBX0	malaria
Not	SNRPD3	Small Nuclear Ribonucleoprotein D3 Polypeptide	Protein Coding	P62318	malaria
Not	SNX18	Sorting Nexin 18	Protein Coding	Q96RF0	malaria
Not	TMEM214	Transmembrane Protein 214	Protein Coding	Q6NUQ4	malaria
Not	TMX1	Thioredoxin Related Transmembrane Protein 1	Protein Coding	Q9H3N1	malaria
Not	TOMM22	Translocase Of Outer Mitochondrial Membrane 22	Protein Coding	Q9NS69	malaria
Not	UFL1	UFM1 Specific Ligase 1	Protein Coding	O94874	malaria
only in protein	VMP1	Vacuole Membrane Protein 1	Protein Coding	Q96GC9	malaria
only in protein	WDR18	WD Repeat Domain 18	Protein Coding	Q9BV38	malaria
Not	DERL1	Derlin 1	Protein Coding	Q9BUN8	malaria
only in protein	DOLPP1	Dolichyldiphosphatase 1	Protein Coding	Q86YN1	malaria
only in protein	EMC2	ER Membrane Protein Complex Subunit 2	Protein Coding	Q15006	malaria
Not	GCN1	GCN1 Activator Of EIF2AK4	Protein Coding	Q92616	malaria
Not	GID8	GID Complex Subunit 8 Homolog	Protein Coding	Q9NWU2	malaria
only in protein	HSDL2	Hydroxysteroid Dehydrogenase Like 2	Protein Coding	Q6YN16	malaria
only in protein	IPO9	Importin 9	Protein Coding	Q96P70	malaria
Not	OCIAD1	OCIA Domain Containing 1	Protein Coding	Q9NX40	malaria
Not	RER1	Retention In Endoplasmic Reticulum Sorting Receptor 1	Protein Coding	O15258	malaria
Not	SEC22B	SEC22 Homolog B, Vesicle Trafficking Protein	Protein Coding	O75396	malaria
Not	SF3B6	Splicing Factor 3b Subunit 6	Protein Coding	Q9Y3B4	malaria
only in protein	SNX8	Sorting Nexin 8	Protein Coding	Q9Y5X2	malaria
Not	SPCS2	Signal Peptidase Complex Subunit 2	Protein Coding	Q15005	malaria
only in protein	TMED5	Transmembrane P24 Trafficking Protein 5	Protein Coding	Q9Y3A6	malaria
Not	TTC7B	Tetratricopeptide Repeat Domain 7B	Protein Coding	Q86TV6	malaria
Not	VPS35L	VPS35 Endosomal Protein Sorting Factor Like	Protein Coding	Q7Z3J2	malaria
only in protein	CROCC	Ciliary Rootlet Coiled-Coil, Rootletin	Protein Coding	Q5TZA2	malaria
only in protein	ECPAS	Ecm29 Proteasome Adaptor And Scaffold	Protein Coding	Q5VYK3	malaria
Not	GOLT1B	Golgi Transport 1B	Protein Coding	Q9Y3E0	malaria
Not	LMF2	Lipase Maturation Factor 2	Protein Coding	Q9BU23	malaria
Not	METTL16	Methyltransferase 16, RNA N6-Adenosine	Protein Coding	Q86W50	malaria
Not	MT-CO2	Mitochondrially Encoded Cytochrome C Oxidase II	Protein Coding	P00403	malaria
Not	SEH1L	SEH1 Like Nucleoporin	Protein Coding	Q96EE3	malaria
Not	TMEM33	Transmembrane Protein 33	Protein Coding	P57088	malaria
only in protein	TMEM167A	Transmembrane Protein 167A	Protein Coding	Q8TBQ9	malaria
Not	SELENOT	Selenoprotein T	Protein Coding	P62341	malaria
Not	TMEM258	Transmembrane Protein 258	Protein Coding	P61165	malaria
only in protein	MT-ND4	Mitochondrially Encoded NADH:Ubiquinone Oxidoreductase Core Subunit 4	Protein Coding	P03905	malaria
Not	MT-ND1	Mitochondrially Encoded NADH:Ubiquinone Oxidoreductase Core Subunit 1	Protein Coding	P03886	malaria
Not	THEM6	Thioesterase Superfamily Member 6	Protein Coding	Q8WUY1	malaria
Not	CD46	CD46 Molecule	Protein Coding	P15529	malaria
Not	CD9	CD9 Molecule	Protein Coding	P21926	malaria
Not	GIMAP1	GTPase, IMAP Family Member 1	Protein Coding	Q8WWP7	malaria
Not	FASN	Fatty Acid Synthase	Protein Coding	P49327	malaria
Not	ITGAV	Integrin Subunit Alpha V	Protein Coding	P06756	malaria
only in protein	CSPG4	Chondroitin Sulfate Proteoglycan 4	Protein Coding	Q6UVK1	malaria
Not	PPIA	Peptidylprolyl Isomerase A	Protein Coding	P62937	malaria
Not	EEF1A1	Eukaryotic Translation Elongation Factor 1 Alpha 1	Protein Coding	P68104	malaria
only in protein	ANXA7	Annexin A7	Protein Coding	P20073	malaria
Not	LAMP1	Lysosomal Associated Membrane Protein 1	Protein Coding	P11279	malaria
Not	EGFR	Epidermal Growth Factor Receptor	Protein Coding	P00533	malaria
Not	STAT3	Signal Transducer And Activator Of Transcription 3	Protein Coding	P40763	malaria
Not	ITGA2B	Integrin Subunit Alpha 2b	Protein Coding	P08514	malaria
only in mRNA	ATP1A1	ATPase Na+/K+ Transporting Subunit Alpha 1	Protein Coding	P05023	malaria
only in protein	FTH1	Ferritin Heavy Chain 1	Protein Coding	P02794	malaria
Not	ENPP1	Ectonucleotide Pyrophosphatase/Phosphodiesterase 1	Protein Coding	P22413	malaria
Not	ITGA5	Integrin Subunit Alpha 5	Protein Coding	P08648	malaria
Not	DCN	Decorin	Protein Coding	P07585	malaria
Not	GNA11	G Protein Subunit Alpha 11	Protein Coding	P29992	malaria
Not	GNAI2	G Protein Subunit Alpha I2	Protein Coding	P04899	malaria
only in protein	GPC3	Glypican 3	Protein Coding	P51654	malaria
only in protein	VCAN	Versican	Protein Coding	P13611	malaria
Not	AIMP1	Aminoacyl TRNA Synthetase Complex Interacting Multifunctional Protein 1	Protein Coding	Q12904	malaria
only in protein	EIF4A1	Eukaryotic Translation Initiation Factor 4A1	Protein Coding	P60842	malaria
Not	GNAI3	G Protein Subunit Alpha I3	Protein Coding	P08754	malaria
Not	LAMA4	Laminin Subunit Alpha 4	Protein Coding	Q16363	malaria
only in mRNA	APOC3	Apolipoprotein C3	Protein Coding	P02656	malaria
Not	BGN	Biglycan	Protein Coding	P21810	malaria
Not	ITGA1	Integrin Subunit Alpha 1	Protein Coding	P56199	malaria
Not	C9	Complement C9	Protein Coding	P02748	malaria
Not	F11R	F11 Receptor	Protein Coding	Q9Y624	malaria
Consistent	S100A9	S100 Calcium Binding Protein A9	Protein Coding	P06702	malaria
Not	SDC1	Syndecan 1	Protein Coding	P18827	malaria
Not	VAPA	VAMP Associated Protein A	Protein Coding	Q9P0L0	malaria
only in protein	PRG2	Proteoglycan 2, Pro Eosinophil Major Basic Protein	Protein Coding	P13727	malaria
only in mRNA	NID2	Nidogen 2	Protein Coding	Q14112	malaria
Not	BST2	Bone Marrow Stromal Cell Antigen 2	Protein Coding	Q10589	malaria
Not	COL15A1	Collagen Type XV Alpha 1 Chain	Protein Coding	P39059	malaria
Not	SEC11A	SEC11 Homolog A, Signal Peptidase Complex Subunit	Protein Coding	P67812	malaria
Not	CEMIP2	Cell Migration Inducing Hyaluronidase 2	Protein Coding	Q9UHN6	malaria
Not	TBK1	TANK Binding Kinase 1	Protein Coding	Q9UHD2	Zika virus
Not	BST2	Bone Marrow Stromal Cell Antigen 2	Protein Coding	Q10589	Zika virus
only in protein	STAT1	Signal Transducer And Activator Of Transcription 1	Protein Coding	P42224	Zika virus
only in protein	ERVW-1	Endogenous Retrovirus Group W Member 1, Envelope	Protein Coding	Q9UQF0	Zika virus
Not	HLA-A	Major Histocompatibility Complex, Class I, A	Protein Coding	P04439	Zika virus
Not	DDX3X	DEAD-Box Helicase 3 X-Linked	Protein Coding	O00571	Zika virus
Not	STAT3	Signal Transducer And Activator Of Transcription 3	Protein Coding	P40763	Zika virus
Not	HSPA5	Heat Shock Protein Family A (Hsp70) Member 5	Protein Coding	P11021	Zika virus
Not	ICAM1	Intercellular Adhesion Molecule 1	Protein Coding	P05362	Zika virus
Not	PPIA	Peptidylprolyl Isomerase A	Protein Coding	P62937	Zika virus
Not	COPB1	COPI Coat Complex Subunit Beta 1	Protein Coding	P53618	Zika virus
Not	ADAR	Adenosine Deaminase RNA Specific	Protein Coding	P55265	Zika virus
Not	CTNNB1	Catenin Beta 1	Protein Coding	P35222	Zika virus
Not	SLC2A1	Solute Carrier Family 2 Member 1	Protein Coding	P11166	Zika virus
Not	SPCS1	Signal Peptidase Complex Subunit 1	Protein Coding	Q9Y6A9	Zika virus
Not	ITGAV	Integrin Subunit Alpha V	Protein Coding	P06756	Zika virus
Not	APOE	Apolipoprotein E	Protein Coding	P02649	Zika virus
Not	PSMC3	Proteasome 26S Subunit, ATPase 3	Protein Coding	P17980	Zika virus
Not	MSN	Moesin	Protein Coding	P26038	Zika virus
Not	TKT	Transketolase	Protein Coding	P29401	Zika virus
only in mRNA	TFRC	Transferrin Receptor	Protein Coding	P02786	Zika virus
Not	MTOR	Mechanistic Target Of Rapamycin Kinase	Protein Coding	P42345	Zika virus
only in protein	HMGB1	High Mobility Group Box 1	Protein Coding	P09429	Zika virus
only in mRNA	SAMHD1	SAM And HD Domain Containing Deoxynucleoside Triphosphate Triphosphohydrolase 1	Protein Coding	Q9Y3Z3	Zika virus
Not	ACTB	Actin Beta	Protein Coding	P60709	Zika virus
Not	XPO1	Exportin 1	Protein Coding	O14980	Zika virus
only in protein	RPSA	Ribosomal Protein SA	Protein Coding	P08865	Zika virus
Not	ACTG1	Actin Gamma 1	Protein Coding	P63261	Zika virus
Not	ITGB1	Integrin Subunit Beta 1	Protein Coding	P05556	Zika virus
only in protein	DAG1	Dystroglycan 1	Protein Coding	Q14118	Zika virus
Not	CALR	Calreticulin	Protein Coding	P27797	Zika virus
Not	RHOA	Ras Homolog Family Member A	Protein Coding	P61586	Zika virus
Not	SLC3A2	Solute Carrier Family 3 Member 2	Protein Coding	P08195	Zika virus
only in protein	HM13	Histocompatibility Minor 13	Protein Coding	Q8TCT9	Zika virus
Not	VIM	Vimentin	Protein Coding	P08670	Zika virus
Not	RANBP2	RAN Binding Protein 2	Protein Coding	P49792	Zika virus
Not	TRIM25	Tripartite Motif Containing 25	Protein Coding	Q14258	Zika virus
Not	CAV1	Caveolin 1	Protein Coding	Q03135	Zika virus
Not	DHX9	DExH-Box Helicase 9	Protein Coding	Q08211	Zika virus
Not	PARP1	Poly(ADP-Ribose) Polymerase 1	Protein Coding	P09874	Zika virus
Not	DYNC1H1	Dynein Cytoplasmic 1 Heavy Chain 1	Protein Coding	Q14204	Zika virus
Not	PPP2R1A	Protein Phosphatase 2 Scaffold Subunit Aalpha	Protein Coding	P30153	Zika virus
only in mRNA	BANF1	BAF Nuclear Assembly Factor 1	Protein Coding	O75531	Zika virus
only in protein	CSTB	Cystatin B	Protein Coding	P04080	Zika virus
Not	XRCC6	X-Ray Repair Cross Complementing 6	Protein Coding	P12956	Zika virus
Not	TUBB4A	Tubulin Beta 4A Class IVa	Protein Coding	P04350	Zika virus
Not	KPNB1	Karyopherin Subunit Beta 1	Protein Coding	Q14974	Zika virus
Not	UBC	Ubiquitin C	Protein Coding	P0CG48	Zika virus
only in protein	SF3B2	Splicing Factor 3b Subunit 2	Protein Coding	Q13435	Zika virus
only in protein	ATP6V0A1	ATPase H+ Transporting V0 Subunit A1	Protein Coding	Q93050	Zika virus
Not	KPNA4	Karyopherin Subunit Alpha 4	Protein Coding	O00629	Zika virus
Not	LYN	LYN Proto-Oncogene, Src Family Tyrosine Kinase	Protein Coding	P07948	Zika virus
Not	STT3B	STT3 Oligosaccharyltransferase Complex Catalytic Subunit B	Protein Coding	Q8TCJ2	Zika virus
Not	PRKDC	Protein Kinase, DNA-Activated, Catalytic Subunit	Protein Coding	P78527	Zika virus
only in protein	TOMM70	Translocase Of Outer Mitochondrial Membrane 70	Protein Coding	O94826	Zika virus
only in protein	KPNA6	Karyopherin Subunit Alpha 6	Protein Coding	O60684	Zika virus
only in protein	FHL1	Four And A Half LIM Domains 1	Protein Coding	Q13642	Zika virus
Not	RAB5A	RAB5A, Member RAS Oncogene Family	Protein Coding	P20339	Zika virus
Not	SF3B1	Splicing Factor 3b Subunit 1	Protein Coding	O75533	Zika virus
Not	YWHAG	Tyrosine 3-Monooxygenase/Tryptophan 5-Monooxygenase Activation Protein Gamma	Protein Coding	P61981	Zika virus
Not	GAPDH	Glyceraldehyde-3-Phosphate Dehydrogenase	Protein Coding	P04406	Zika virus
Not	RAB7A	RAB7A, Member RAS Oncogene Family	Protein Coding	P51149	Zika virus
Not	ANXA5	Annexin A5	Protein Coding	P08758	Zika virus
Not	XRCC5	X-Ray Repair Cross Complementing 5	Protein Coding	P13010	Zika virus
only in protein	SND1	Staphylococcal Nuclease And Tudor Domain Containing 1	Protein Coding	Q7KZF4	Zika virus
Not	ATP5PO	ATP Synthase Peripheral Stalk Subunit OSCP	Protein Coding	P48047	Zika virus
only in protein	SMC1A	Structural Maintenance Of Chromosomes 1A	Protein Coding	Q14683	Zika virus
Not	GNB1	G Protein Subunit Beta 1	Protein Coding	P62873	Zika virus
only in protein	ZMPSTE24	Zinc Metallopeptidase STE24	Protein Coding	O75844	Zika virus
only in protein	COPB2	COPI Coat Complex Subunit Beta 2	Protein Coding	P35606	Zika virus
Not	VCP	Valosin Containing Protein	Protein Coding	P55072	Zika virus
Not	NAP1L1	Nucleosome Assembly Protein 1 Like 1	Protein Coding	P55209	Zika virus
Not	ENO1	Enolase 1	Protein Coding	P06733	Zika virus
Not	ANXA2	Annexin A2	Protein Coding	P07355	Zika virus
only in protein	RACK1	Receptor For Activated C Kinase 1	Protein Coding	P63244	Zika virus
Not	LEMD2	LEM Domain Nuclear Envelope Protein 2	Protein Coding	Q8NC56	Zika virus
Not	HDAC1	Histone Deacetylase 1	Protein Coding	Q13547	Zika virus
Not	DHX15	DEAH-Box Helicase 15	Protein Coding	O43143	Zika virus
Not	PPIB	Peptidylprolyl Isomerase B	Protein Coding	P23284	Zika virus
Not	SLC25A6	Solute Carrier Family 25 Member 6	Protein Coding	P12236	Zika virus
Not	PCBP2	Poly(RC) Binding Protein 2	Protein Coding	Q15366	Zika virus
Not	CAPRIN1	Cell Cycle Associated Protein 1	Protein Coding	Q14444	Zika virus
Not	SCARB2	Scavenger Receptor Class B Member 2	Protein Coding	Q14108	Zika virus
Not	NUP188	Nucleoporin 188	Protein Coding	Q5SRE5	Zika virus
only in protein	DIAPH1	Diaphanous Related Formin 1	Protein Coding	O60610	Zika virus
only in mRNA	FKBP8	FKBP Prolyl Isomerase 8	Protein Coding	Q14318	Zika virus
Not	PCBP1	Poly(RC) Binding Protein 1	Protein Coding	Q15365	Zika virus
Not	SRSF1	Serine And Arginine Rich Splicing Factor 1	Protein Coding	Q07955	Zika virus
Not	FASN	Fatty Acid Synthase	Protein Coding	P49327	Zika virus
Not	HSP90B1	Heat Shock Protein 90 Beta Family Member 1	Protein Coding	P14625	Zika virus
Not	LAMA2	Laminin Subunit Alpha 2	Protein Coding	P24043	Zika virus
only in protein	KRT19	Keratin 19	Protein Coding	P08727	Zika virus
Not	CYB5R3	Cytochrome B5 Reductase 3	Protein Coding	P00387	Zika virus
only in protein	VMP1	Vacuole Membrane Protein 1	Protein Coding	Q96GC9	Zika virus
only in protein	COL4A1	Collagen Type IV Alpha 1 Chain	Protein Coding	P02462	Zika virus
only in protein	SEC61G	SEC61 Translocon Subunit Gamma	Protein Coding	P60059	Zika virus
Not	TNPO1	Transportin 1	Protein Coding	Q92973	Zika virus
only in protein	ANXA1	Annexin A1	Protein Coding	P04083	Zika virus
Not	FLNA	Filamin A	Protein Coding	P21333	Zika virus
Not	PKM	Pyruvate Kinase M1/2	Protein Coding	P14618	Zika virus
Not	HNRNPU	Heterogeneous Nuclear Ribonucleoprotein U	Protein Coding	Q00839	Zika virus
Not	AIMP1	Aminoacyl TRNA Synthetase Complex Interacting Multifunctional Protein 1	Protein Coding	Q12904	Zika virus
Not	COPG1	COPI Coat Complex Subunit Gamma 1	Protein Coding	Q9Y678	Zika virus
Not	PSMC5	Proteasome 26S Subunit, ATPase 5	Protein Coding	P62195	Zika virus
Not	GANAB	Glucosidase II Alpha Subunit	Protein Coding	Q14697	Zika virus
only in protein	TMPO	Thymopoietin	Protein Coding	P42166	Zika virus
Not	ALPP	Alkaline Phosphatase, Placental	Protein Coding	P05187	Zika virus
Not	UFSP2	UFM1 Specific Peptidase 2	Protein Coding	Q9NUQ7	Zika virus
only in protein	ERLIN1	ER Lipid Raft Associated 1	Protein Coding	O75477	Zika virus
Not	P4HB	Prolyl 4-Hydroxylase Subunit Beta	Protein Coding	P07237	Zika virus
Not	AP2M1	Adaptor Related Protein Complex 2 Subunit Mu 1	Protein Coding	Q96CW1	Zika virus
only in protein	HSP90AB1	Heat Shock Protein 90 Alpha Family Class B Member 1	Protein Coding	P08238	Zika virus
Not	PSMD1	Proteasome 26S Subunit, Non-ATPase 1	Protein Coding	Q99460	Zika virus
Not	EIF3E	Eukaryotic Translation Initiation Factor 3 Subunit E	Protein Coding	P60228	Zika virus
Not	HUWE1	HECT, UBA And WWE Domain Containing E3 Ubiquitin Protein Ligase 1	Protein Coding	Q7Z6Z7	Zika virus
Not	EIF4A3	Eukaryotic Translation Initiation Factor 4A3	Protein Coding	P38919	Zika virus
Not	MRE11	MRE11 Homolog, Double Strand Break Repair Nuclease	Protein Coding	P49959	Zika virus
Not	SPCS3	Signal Peptidase Complex Subunit 3	Protein Coding	P61009	Zika virus
Not	VDAC1	Voltage Dependent Anion Channel 1	Protein Coding	P21796	Zika virus
Not	TOM1	Target Of Myb1 Membrane Trafficking Protein	Protein Coding	O60784	Zika virus
only in protein	MT-CO1	Mitochondrially Encoded Cytochrome C Oxidase I	Protein Coding	P00395	Zika virus
only in protein	PLOD1	Procollagen-Lysine,2-Oxoglutarate 5-Dioxygenase 1	Protein Coding	Q02809	Zika virus
Not	EPHX1	Epoxide Hydrolase 1	Protein Coding	P07099	Zika virus
Not	PSMD6	Proteasome 26S Subunit, Non-ATPase 6	Protein Coding	Q15008	Zika virus
Not	SLC25A4	Solute Carrier Family 25 Member 4	Protein Coding	P12235	Zika virus
Not	DLD	Dihydrolipoamide Dehydrogenase	Protein Coding	P09622	Zika virus
only in mRNA	ATP1A1	ATPase Na+/K+ Transporting Subunit Alpha 1	Protein Coding	P05023	Zika virus
Not	MME	Membrane Metalloendopeptidase	Protein Coding	P08473	Zika virus
Not	PCYOX1	Prenylcysteine Oxidase 1	Protein Coding	Q9UHG3	Zika virus
Not	CSE1L	Chromosome Segregation 1 Like	Protein Coding	P55060	Zika virus
Not	TUBA4A	Tubulin Alpha 4a	Protein Coding	P68366	Zika virus
Not	PRDX1	Peroxiredoxin 1	Protein Coding	Q06830	Zika virus
Not	RPS2	Ribosomal Protein S2	Protein Coding	P15880	Zika virus
only in protein	TPI1	Triosephosphate Isomerase 1	Protein Coding	P60174	Zika virus
Not	LMAN1	Lectin, Mannose Binding 1	Protein Coding	P49257	Zika virus
Not	RPL9	Ribosomal Protein L9	Protein Coding	P32969	Zika virus
Not	SDHB	Succinate Dehydrogenase Complex Iron Sulfur Subunit B	Protein Coding	P21912	Zika virus
Not	NOP56	NOP56 Ribonucleoprotein	Protein Coding	O00567	Zika virus
Not	PRDX3	Peroxiredoxin 3	Protein Coding	P30048	Zika virus
Not	ATP2A2	ATPase Sarcoplasmic/Endoplasmic Reticulum Ca2+ Transporting 2	Protein Coding	P16615	Zika virus
only in protein	LDHA	Lactate Dehydrogenase A	Protein Coding	P00338	Zika virus
Not	LMNA	Lamin A/C	Protein Coding	P02545	Zika virus
Not	RAB1B	RAB1B, Member RAS Oncogene Family	Protein Coding	Q9H0U4	Zika virus
Not	RPL7	Ribosomal Protein L7	Protein Coding	P18124	Zika virus
Not	GPI	Glucose-6-Phosphate Isomerase	Protein Coding	P06744	Zika virus
only in protein	TUBB4B	Tubulin Beta 4B Class IVb	Protein Coding	P68371	Zika virus
Not	TUBA1A	Tubulin Alpha 1a	Protein Coding	Q71U36	Zika virus
Not	TMED10	Transmembrane P24 Trafficking Protein 10	Protein Coding	P49755	Zika virus
Not	SLC25A13	Solute Carrier Family 25 Member 13	Protein Coding	Q9UJS0	Zika virus
Not	PTPN1	Protein Tyrosine Phosphatase Non-Receptor Type 1	Protein Coding	P18031	Zika virus
Not	BCAP31	B Cell Receptor Associated Protein 31	Protein Coding	P51572	Zika virus
Not	TUBB2A	Tubulin Beta 2A Class IIa	Protein Coding	Q13885	Zika virus
only in protein	RAB18	RAB18, Member RAS Oncogene Family	Protein Coding	Q9NP72	Zika virus
Not	STOM	Stomatin	Protein Coding	P27105	Zika virus
Not	MVP	Major Vault Protein	Protein Coding	Q14764	Zika virus
Not	HDGF	Heparin Binding Growth Factor	Protein Coding	P51858	Zika virus
Not	ACTR3	Actin Related Protein 3	Protein Coding	P61158	Zika virus
only in protein	PRMT5	Protein Arginine Methyltransferase 5	Protein Coding	O14744	Zika virus
only in protein	HNRNPD	Heterogeneous Nuclear Ribonucleoprotein D	Protein Coding	Q14103	Zika virus
Not	TPR	Translocated Promoter Region, Nuclear Basket Protein	Protein Coding	P12270	Zika virus
only in protein	SNAP23	Synaptosome Associated Protein 23	Protein Coding	O00161	Zika virus
Not	HNRNPF	Heterogeneous Nuclear Ribonucleoprotein F	Protein Coding	P52597	Zika virus
Not	STOML2	Stomatin Like 2	Protein Coding	Q9UJZ1	Zika virus
only in protein	AHCY	Adenosylhomocysteinase	Protein Coding	P23526	Zika virus
Not	MAP4	Microtubule Associated Protein 4	Protein Coding	P27816	Zika virus
only in protein	SCFD1	Sec1 Family Domain Containing 1	Protein Coding	Q8WVM8	Zika virus
Not	SLC25A5	Solute Carrier Family 25 Member 5	Protein Coding	P05141	Zika virus
Not	RPL23A	Ribosomal Protein L23a	Protein Coding	P62750	Zika virus
Not	EIF3L	Eukaryotic Translation Initiation Factor 3 Subunit L	Protein Coding	Q9Y262	Zika virus
Not	CCT5	Chaperonin Containing TCP1 Subunit 5	Protein Coding	P48643	Zika virus
Not	RPL27	Ribosomal Protein L27	Protein Coding	P61353	Zika virus
Not	DDOST	Dolichyl-Diphosphooligosaccharide--Protein Glycosyltransferase Non-Catalytic Subunit	Protein Coding	P39656	Zika virus
only in protein	EIF2S3	Eukaryotic Translation Initiation Factor 2 Subunit Gamma	Protein Coding	P41091	Zika virus
Not	RAB14	RAB14, Member RAS Oncogene Family	Protein Coding	P61106	Zika virus
Not	RBMX	RNA Binding Motif Protein X-Linked	Protein Coding	P38159	Zika virus
Not	NT5C2	5'-Nucleotidase, Cytosolic II	Protein Coding	P49902	Zika virus
only in mRNA	RPLP2	Ribosomal Protein Lateral Stalk Subunit P2	Protein Coding	P05387	Zika virus
Not	ATP5F1B	ATP Synthase F1 Subunit Beta	Protein Coding	P06576	Zika virus
Not	SPCS2	Signal Peptidase Complex Subunit 2	Protein Coding	Q15005	Zika virus
Not	NOP58	NOP58 Ribonucleoprotein	Protein Coding	Q9Y2X3	Zika virus
Not	ATP5F1A	ATP Synthase F1 Subunit Alpha	Protein Coding	P25705	Zika virus
Not	PRDX6	Peroxiredoxin 6	Protein Coding	P30041	Zika virus
Not	GNAI1	G Protein Subunit Alpha I1	Protein Coding	P63096	Zika virus
Not	ACLY	ATP Citrate Lyase	Protein Coding	P53396	Zika virus
Not	HADHB	Hydroxyacyl-CoA Dehydrogenase Trifunctional Multienzyme Complex Subunit Beta	Protein Coding	P55084	Zika virus
only in protein	SUB1	SUB1 Regulator Of Transcription	Protein Coding	P53999	Zika virus
Not	GCN1	GCN1 Activator Of EIF2AK4	Protein Coding	Q92616	Zika virus
only in protein	CAPNS1	Calpain Small Subunit 1	Protein Coding	P04632	Zika virus
Not	RSL1D1	Ribosomal L1 Domain Containing 1	Protein Coding	O76021	Zika virus
only in protein	DNM1L	Dynamin 1 Like	Protein Coding	O00429	Zika virus
Not	VPS35	VPS35 Retromer Complex Component	Protein Coding	Q96QK1	Zika virus
Not	PGK1	Phosphoglycerate Kinase 1	Protein Coding	P00558	Zika virus
only in protein	SLC1A3	Solute Carrier Family 1 Member 3	Protein Coding	P43003	Zika virus
Not	LMAN2	Lectin, Mannose Binding 2	Protein Coding	Q12907	Zika virus
Not	ACADVL	Acyl-CoA Dehydrogenase Very Long Chain	Protein Coding	P49748	Zika virus
Not	ATP2B4	ATPase Plasma Membrane Ca2+ Transporting 4	Protein Coding	P23634	Zika virus
only in protein	FAF2	Fas Associated Factor Family Member 2	Protein Coding	Q96CS3	Zika virus
Not	AHNAK	AHNAK Nucleoprotein	Protein Coding	Q09666	Zika virus
Not	ACSL3	Acyl-CoA Synthetase Long Chain Family Member 3	Protein Coding	O95573	Zika virus
Not	RAP1B	RAP1B, Member Of RAS Oncogene Family	Protein Coding	P61224	Zika virus
only in protein	DPAGT1	Dolichyl-Phosphate N-Acetylglucosaminephosphotransferase 1	Protein Coding	Q9H3H5	Zika virus
Not	RPN2	Ribophorin II	Protein Coding	P04844	Zika virus
Not	PDHB	Pyruvate Dehydrogenase E1 Subunit Beta	Protein Coding	P11177	Zika virus
Not	COX4I1	Cytochrome C Oxidase Subunit 4I1	Protein Coding	P13073	Zika virus
Not	YWHAZ	Tyrosine 3-Monooxygenase/Tryptophan 5-Monooxygenase Activation Protein Zeta	Protein Coding	P63104	Zika virus
Not	TMEM43	Transmembrane Protein 43	Protein Coding	Q9BTV4	Zika virus
Not	MYOF	Myoferlin	Protein Coding	Q9NZM1	Zika virus
Not	UGGT1	UDP-Glucose Glycoprotein Glucosyltransferase 1	Protein Coding	Q9NYU2	Zika virus
Not	RAB10	RAB10, Member RAS Oncogene Family	Protein Coding	P61026	Zika virus
Not	DBT	Dihydrolipoamide Branched Chain Transacylase E2	Protein Coding	P11182	Zika virus
Not	ALDOA	Aldolase, Fructose-Bisphosphate A	Protein Coding	P04075	Zika virus
Not	S100A10	S100 Calcium Binding Protein A10	Protein Coding	P60903	Zika virus
Not	SLC25A1	Solute Carrier Family 25 Member 1	Protein Coding	P53007	Zika virus
Not	STT3A	STT3 Oligosaccharyltransferase Complex Catalytic Subunit A	Protein Coding	P46977	Zika virus
Not	TLN1	Talin 1	Protein Coding	Q9Y490	Zika virus
Not	POR	Cytochrome P450 Oxidoreductase	Protein Coding	P16435	Zika virus
only in protein	COLGALT1	Collagen Beta(1-O)Galactosyltransferase 1	Protein Coding	Q8NBJ5	Zika virus
Not	SEC13	SEC13 Homolog, Nuclear Pore And COPII Coat Complex Component	Protein Coding	P55735	Zika virus
Not	GNAI3	G Protein Subunit Alpha I3	Protein Coding	P08754	Zika virus
Not	UBA1	Ubiquitin Like Modifier Activating Enzyme 1	Protein Coding	P22314	Zika virus
Not	TAGLN2	Transgelin 2	Protein Coding	P37802	Zika virus
Not	S100A11	S100 Calcium Binding Protein A11	Protein Coding	P31949	Zika virus
Not	RPN1	Ribophorin I	Protein Coding	P04843	Zika virus
Not	OGDH	Oxoglutarate Dehydrogenase	Protein Coding	Q02218	Zika virus
Not	LRRC59	Leucine Rich Repeat Containing 59	Protein Coding	Q96AG4	Zika virus
Not	ATP6V0D1	ATPase H+ Transporting V0 Subunit D1	Protein Coding	P61421	Zika virus
Not	ERLIN2	ER Lipid Raft Associated 2	Protein Coding	O94905	Zika virus
[truncated: 781 more rows]
